# Supplementary material for: Structural and functional characterization of the cardiac mitochondria-associated reticular membranes in the ob/ob mouse model
Source: J Mol Cell Cardiol Plus. 2025 May 10;12:100453. doi: 10.1016/j.jmccpl.2025.100453 (PMC12148419; doi:10.1016/j.jmccpl.2025.100453)
Supplement: Supplemental Table 3 — MS-based label-free quantitative proteomic analysis of MAMs purified from WT and ob/ob (OB) mice hearts (4 biological replicates per condition). [file mmc2.xlsx]

## Sheet: Proteomics data
Supplemental table 2: MS-based label-free quantitative proteomic analysis of MAMs purified from WT and ob/ob (OB) mice hearts (4 biological replicates per condition).
accession	protein name	gene name	mol weight (Da)	identified peptides	coverage (%)	WT Vs OB		log2(normalized and imputed abundances)
						log2(Fold Change)	limma p-value	OB R1	OB R2	OB R3	OB R4	WT R1	WT R2	WT R3	WT R4
P97449	Aminopeptidase N	Anpep	109651	3	3	2.33944	0.0288611	16.3158	16.3287	16.344	15.8722	15.7585	11.9932	12.0763	15.675			Significantly enriched in OB MAMs compared to WT ones (log2(fold change) ≥ 0.8, column G, and p-value < 0.05, column H)
A0A1L1SU40	Choline transporter-like protein 2 (Fragment)	Slc44a2	19678	2	12.94	2.30237	0.0010577	16.1781	14.0729	15.6708	16.6506	13.2982	13.1898	13.5194	13.3556			Significantly enriched in WT MAMs compared to OB ones (log2(fold change) ≤ -0.8, column G, and p-value < 0.05, column H)
Q99KI3	ER membrane protein complex subunit 3	Emc3	29980	2	10.34	2.28275	0.0263481	16.7049	16.7775	16.6662	16.8734	15.9966	11.8042	16.1364	13.9538
P01872	Immunoglobulin heavy constant mu	Ighm	49972	3	9.47	2.06633	4.26313e-06	18.6525	18.8504	18.2598	18.5656	16.9852	16.6319	16.2526	16.1932			imputed value for partially missing value in the condition (columns I to P)
Q61554	Fibrillin-1	Fbn1	312298	9	3.59	1.89805	0.000160265	19.5839	19.6723	19.8664	20.8874	17.6233	18.3301	18.1214	18.3431			imputed values for values totally missing in the condition (columns I to P)
Q8C0C7	Phenylalanine--tRNA ligase alpha subunit	Farsa	57599	2	4.92	1.81367	0.00746665	17.6793	17.5854	17.4842	17.2626	16.6551	14.825	16.8256	14.4509
Q3TMP8	Trimeric intracellular cation channel type A	Tmem38a	33309	2	10.07	1.81141	0.0159298	18.8872	17.5941	17.2229	19.4047	17.4675	16.0343	17.0935	15.268
P48193	Protein 4.1	Epb41	95911	6	10.02	1.78789	0.00490436	21.6847	19.5537	19.9755	19.5627	18.4371	19.0272	18.3426	17.8181
P08032	Spectrin alpha chain, erythrocytic 1	Spta1	279865	44	25.47	1.70574	5.18013e-05	22.7381	22.7675	23.0019	22.5404	20.3879	21.1155	21.5241	21.1976
P08226	Apolipoprotein E	Apoe	35867	2	8.68	1.50711	0.00375835	17.1756	17.4277	18.2234	17.1962	15.9203	16.4768	14.9671	16.6303
P70290	55 kDa erythrocyte membrane protein	Mpp1	52227	3	12.45	1.50432	0.0254734	18.5851	18.775	18.8421	18.4386	15.2656	17.465	18.3013	17.5915
P97467	Peptidyl-glycine alpha-amidating monooxygenase	Pam	108963	6	8.78	1.48619	9.69729e-05	19.055	19.3364	18.841	19.7268	17.4406	17.9123	18.0821	17.5795
Q9QVP4	Myosin regulatory light chain 2, atrial isoform	Myl7	19450	8	52	1.48122	0.000146781	20.0803	19.829	20.452	20.2958	18.1615	18.6251	18.7165	19.2291
Q3TAJ4	Anion exchange protein	Slc4a1	103164	18	23.25	1.47748	0.000464755	24.2807	23.8573	23.7727	23.8807	22.0678	22.5512	23.2512	22.0114
Q02357	Ankyrin-1	Ank1	204227	22	18.96	1.46864	2.87869e-05	21.5323	21.6938	21.7598	21.544	19.6663	20.3024	20.5548	20.132
Q8BTM8	Filamin-A	Flna	281222	7	4.46	1.45295	0.000986845	19.0013	19.223	19.5436	19.8254	17.83	17.4182	17.7561	18.7772
P49222	Erythrocyte membrane protein band 4.2	Epb42	76756	7	12.59	1.4308	0.000453317	20.5676	20.3509	20.2706	20.3569	18.3117	19.1583	19.6527	18.7001
P15508	Spectrin beta chain, erythrocytic	Sptb	245250	40	25.52	1.4151	0.000303658	22.5313	22.5045	22.9546	22.5242	20.4639	21.376	21.4918	21.5225
Q99PL5	Ribosome-binding protein 1	Rrbp1	172879	4	3.43	1.40397	0.012854	18.0052	17.7653	18.2835	16.8728	16.711	17.1371	16.3398	15.1231
P09541	Myosin light chain 4	Myl4	21159	8	48.19	1.38255	0.000889689	20.5926	20.6971	21.5324	21.0501	18.9618	19.4928	20.062	19.8254
O35206	Collagen alpha-1(XV) chain	Col15a1	140472	7	5.85	1.37991	0.000370582	19.2573	19.7196	19.882	19.1172	17.9306	17.6229	18.5148	18.3882
P14220	Glycophorin-A	Gypa	17664	1	18.45	1.36785	0.000409521	18.1218	18.3918	18.4965	18.3495	16.5832	16.9138	17.7398	16.6513
P05125	Natriuretic peptides A	Nppa	16572	2	14.47	1.34926	6.17849e-05	19.3491	18.9597	19.6943	19.8246	18.1751	18.0312	18.0229	18.2016
O55124	M-protein	Myom2	164519	6	6.43	1.32598	0.00472341	18.5739	19.0775	18.5355	18.5959	18.3835	17.2902	17.3171	16.488
P06728	Apolipoprotein A-IV	Apoa4	45029	2	7.34	1.25387	5.74673e-05	17.3095	17.9154	17.4186	17.2419	15.9968	16.2961	16.1469	16.4301
O35682	Myeloid-associated differentiation marker	Myadm	35285	2	8.44	1.22248	0.00191075	19.2482	18.7927	18.5377	19.9367	17.9511	17.7699	18.1216	17.7829
B1B0C7	Basement membrane-specific heparan sulfate proteoglycan core protein	Hspg2	469023	11	3.89	1.1599	0.00673384	18.394	19.5525	18.9158	19.7529	17.7473	17.9853	17.6287	18.6144
P61979	Heterogeneous nuclear ribonucleoprotein K	Hnrnpk	50976	12	40.39	1.15224	8.35672e-05	21.2876	21.2271	21.1895	20.9077	19.997	19.7208	19.8728	20.4124
Q9WV69	Dematin	Dmtn	45468	1	2.22	1.14968	0.000139691	17.3407	17.4396	17.4578	16.9874	16.109	16.0174	16.5936	15.9067
P11531	Dystrophin	Dmd	425832	8	2.77	1.08375	0.0183152	17.4641	18.5193	19.1384	19.0732	16.9703	17.3645	17.5937	17.9315
P62908	40S ribosomal protein S3	Rps3	26674	4	20.58	1.08289	5.08451e-05	19.6893	19.5724	19.8411	19.5046	18.5854	18.8975	18.4586	18.3343
Q9D1G3	Protein-cysteine N-palmitoyltransferase HHAT-like protein	Hhatl	56431	10	19.48	1.07212	0.00265833	21.893	21.9452	21.8713	22.5642	21.1456	21.1366	21.4012	20.3017
P70670	Nascent polypeptide-associated complex subunit alpha, muscle-specific form	Naca	220499	5	3.34	1.05877	0.00921277	19.1314	19.1103	19.1091	18.081	17.9053	18.4889	17.345	17.4575
P26231	Catenin alpha-1	Ctnna1	100106	2	2.54	1.03668	0.0398213	16.7241	17.9971	17.9082	17.6591	16.2622	17.5487	16.7404	15.5905
Q792Z1	Trypsin 10	Try10	26221	2	8.13	1.02723	0.0139871	20.5032	20.1221	21.3287	20.8878	19.1647	19.3042	19.8228	20.4413
Q9CXW4	60S ribosomal protein L11	Rpl11	20252	3	19.66	1.00824	0.0011269	19.7558	19.5871	19.9383	19.4553	18.1984	19.2053	18.6723	18.6274
O88492	Perilipin-4	Plin4	139415	6	22.1	0.99784	0.0138927	20.0563	20.5868	20.2824	21.2487	20.174	19.8004	19.2471	18.9612
Q9CY27	Very-long-chain enoyl-CoA reductase	Tecr	36090	2	5.84	0.987208	0.0100522	16.5427	16.499	16.6671	17.8113	15.9552	16.1984	15.9354	15.4823
Q6NZL0	Protein SOGA3	Soga3	103480	1	0.74	0.97626	0.000288462	22.3751	22.3854	22.6679	22.6571	21.6312	21.295	21.9359	21.3182
P62264	40S ribosomal protein S14	Rps14	16273	3	16.56	0.972631	0.00025356	19.363	19.259	19.7337	19.2294	18.7065	18.5184	18.1602	18.3094
P00416	Cytochrome c oxidase subunit 3	mt-Co3	29923	1	5.36	0.969014	0.00511701	18.0635	17.6713	17.8003	18.439	16.5677	17.1357	17.6557	16.739
Q9CZJ2	Heat shock 70 kDa protein 12B	Hspa12b	76119	5	9.78	0.966972	0.0381442	18.464	18.4004	18.4279	18.8618	17.0018	18.6269	17.9936	16.6639
Q78HU7	Glycophorin-C	Gypc	10329	1	28.42	0.96042	0.00111717	16.97	16.6942	17.0657	16.9271	15.7752	16.5535	15.8265	15.6601
Q6Q477	Plasma membrane calcium-transporting ATPase 4	Atp2b4	133069	2	2.32	0.91656	0.00711773	17.5006	16.5875	17.6029	17.3125	16.7462	15.8324	16.3791	16.3796
P35283	Ras-related protein Rab-12	Rab12	27329	6	25.51	0.899169	0.000378757	19.2566	19.0251	19.4543	19.3947	18.0846	18.2454	18.5851	18.619
P03903	NADH-ubiquinone oxidoreductase chain 4L	Mtnd4l	10607	1	18.37	0.887672	0.0192543	18.0273	17.8959	17.6622	18.9178	17.814	17.2878	17.1417	16.7091
Q62261	Spectrin beta chain, non-erythrocytic 1	Sptbn1	274223	36	20.06	0.880198	0.00306788	21.5832	21.9644	22.0938	22.0084	20.5232	21.0564	20.9993	21.55
P84078	ADP-ribosylation factor 1	Arf1	20697	3	17.68	0.880043	0.0149021	17.9441	18.1991	18.5595	19.0195	17.1054	17.1752	17.9302	17.9912
Q61595	Kinectin	Ktn1	152592	4	4.14	0.875624	0.000129198	18.5133	18.7553	18.3253	18.325	17.6618	17.5775	17.428	17.7491
P98192	Dihydroxyacetone phosphate acyltransferase	Gnpat	76870	4	6.78	0.866133	0.00904765	18.7084	18.5132	18.7283	18.4805	18.5669	17.6162	17.528	17.2548
P18872	Guanine nucleotide-binding protein G(o) subunit alpha	Gnao1	40085	3	10.73	0.857338	0.00024327	17.6532	17.7261	17.4039	17.9775	16.7837	16.6607	16.9148	16.9721
Q8K2I3	Dimethylaniline monooxygenase [N-oxide-forming] 2	Fmo2	60974	1	3.55	0.849972	0.0267178	16.8882	16.718	16.5131	17.0328	14.8842	16.3018	16.268	16.2982
P62141	Serine/threonine-protein phosphatase PP1-beta catalytic subunit	Ppp1cb	37187	3	6.42	0.849574	0.0269407	16.9774	16.9713	16.4057	15.8587	15.1956	15.8378	15.4258	16.3556
Q9DBG6	Dolichyl-diphosphooligosaccharide--protein glycosyltransferase subunit 2	Rpn2	69063	6	18.23	0.842893	0.0344391	19.6595	19.3257	18.447	20.0028	18.155	18.4685	19.0901	18.3498
P47758	Signal recognition particle receptor subunit beta	Srprb	29579	1	7.06	0.841649	2.63642e-05	17.0979	16.9226	16.9489	16.8007	16.0311	16.189	16.0768	16.1067
Q8VBZ3	Cleft lip and palate transmembrane protein 1 homolog	Clptm1	75291	1	2.26	0.827789	0.00121826	14.0434	14.4214	13.9125	13.7186	13.1472	13.495	13.1603	12.9823
Q60634	Flotillin-2	Flot2	47038	6	16.82	0.823864	0.00963306	18.7202	19.6181	18.8721	19.5792	18.3902	18.1319	18.8056	18.1665
Q6PIE5	Sodium/potassium-transporting ATPase subunit alpha-2	Atp1a2	112217	27	30.39	0.819643	0.000436508	21.1326	21.4276	21.1625	21.5253	20.7775	20.5389	20.3579	20.2952
E9Q401	Ryanodine receptor 2	Ryr2	564819	89	23.26	0.819168	0.0120191	23.4977	23.3388	23.0749	24.238	23.0985	22.5822	22.8087	22.3833
Q91V79	Fat storage-inducing transmembrane protein 1	Fitm1	32280	1	4.45	0.817096	0.00198054	17.8104	17.7171	17.2096	17.9877	17.166	16.674	16.8699	16.7466
P28843	Dipeptidyl peptidase 4	Dpp4	87437	2	2.24	0.814089	0.00520433	16.3875	16.6251	17.168	16.9321	15.4546	16.1152	16.0891	16.1975
P00405	Cytochrome c oxidase subunit 2	Mtco2	25976	19	60.79	-2.67423	0.00115361	18.7183	17.065	17.1	15.475	19.6044	19.9567	19.6323	19.8616
Q80XN0	D-beta-hydroxybutyrate dehydrogenase, mitochondrial	Bdh1	38299	23	54.52	-2.33536	1.94309e-07	22.4156	22.5614	22.3109	21.9501	24.8445	24.4965	24.7521	24.4864
Q00898	Alpha-1-antitrypsin 1-5	Serpina1e	45891	3	11.86	-1.99392	2.20094e-08	15.0281	14.8604	14.9371	15.1395	16.9831	17.009	16.8938	17.0549
P54830	Tyrosine-protein phosphatase non-receptor type 5	Ptpn5	60815	1	1.48	-1.86315	0.0079254	21.6318	18.8409	19.1004	19.3745	21.5735	21.4856	21.5668	21.7742
Q00897	Alpha-1-antitrypsin 1-4	Serpina1d	45998	5	23.49	-1.36001	0.00176621	17.0091	16.8227	16.3629	17.7066	18.1325	17.853	18.5259	18.8299
O70571	[Pyruvate dehydrogenase (acetyl-transferring)] kinase isozyme 4, mitochondrial	Pdk4	46596	14	45.87	-1.35823	9.66101e-06	21.6386	21.7491	21.3061	21.1608	22.7672	22.836	22.7485	22.9358
Q8VCW8	Medium-chain acyl-CoA ligase ACSF2, mitochondrial	Acsf2	67951	2	4.88	-1.30576	0.0003785	17.157	17.5407	16.5087	16.4915	18.2535	18.1334	18.2691	18.2648
Q9Z1J3	Cysteine desulfurase, mitochondrial	Nfs1	50570	4	10.46	-1.07738	0.0337243	17.8933	18.3265	16.8808	16.3237	18.1894	17.9911	18.8844	18.6689
Q3UHB1	5'-nucleotidase domain-containing protein 3	Nt5dc3	63170	4	9.89	-1.11739	0.0241163	16.3011	16.3223	17.2397	15.7167	16.6889	18.268	17.9564	17.1359
Q9CRA7	ATP synthase subunit s, mitochondrial	Dmac2l	23275	2	9.5	-1.04893	0.00826937	17.4618	16.2332	16.661	16.1684	17.1678	17.8923	17.6091	18.0509
Q9DB73	NADH-cytochrome b5 reductase 1	Cyb5r1	34135	6	27.21	-0.917364	0.00313368	18.0124	17.4807	17.9741	17.6849	19.2079	18.3756	18.309	18.9292
P85094	Isochorismatase domain-containing protein 2A	Isoc2a	22417	4	44.17	-0.909806	0.000275811	19.1803	19.5477	18.9809	19.1088	19.8373	20.2517	20.2153	20.1526
Q9D1I5	Methylmalonyl-CoA epimerase, mitochondrial	Mcee	19017	2	26.97	-0.889722	0.0190067	18.1697	17.1673	16.7793	18.0709	18.1416	18.5917	18.4364	18.5763
Q8R0N6	Hydroxyacid-oxoacid transhydrogenase, mitochondrial	Adhfe1	49937	6	20.65	-0.887425	0.00124593	18.476	19.0481	18.4053	18.6283	19.6029	19.2091	19.4218	19.8736
Q8CG76	Aflatoxin B1 aldehyde reductase member 2	Akr7a2	40612	4	18.26	-0.87155	0.000174678	18.4687	18.4014	18.4097	17.9106	19.1935	19.1345	19.1569	19.1917
Q9CZR8	Elongation factor Ts, mitochondrial	Tsfm	35334	7	37.65	-0.835018	0.000500335	19.3322	19.5098	19.3043	18.9119	19.9031	20.2136	20.0013	20.2802
Q99LP6	GrpE protein homolog 1, mitochondrial	Grpel1	24307	3	16.13	-0.833008	0.000174425	18.7865	18.9981	19.241	19.2471	19.7631	19.9876	19.8991	19.955
Q5RL20	39S ribosomal protein L43, mitochondrial	Mrpl43	17877	1	8.18	-0.816009	0.00423178	13.3813	13.9868	13.6028	13.4479	14.8577	14.3019	14.5557	13.9675
D3Z7X0	Acyl-Coenzyme A dehydrogenase family, member 12	Acad12	61390	18	33.69	-0.814672	0.000708641	22.2653	22.1454	21.7945	21.6158	22.6282	22.7587	22.8786	22.8142
P14142	Solute carrier family 2, facilitated glucose transporter member 4	Slc2a4	54755	6	14.73	0.787796	0.022031	20.5337	20.2556	19.7415	20.7002	19.8955	19.3586	19.9312	18.8946
P97351	40S ribosomal protein S3a	Rps3a	29885	2	9.47	0.786543	0.0211218	17.5403	17.7465	17.9717	17.7718	16.826	17.877	16.6102	16.5709
E9Q616	AHNAK nucleoprotein (desmoyokin)	Ahnak	604253	7	5.75	0.780581	0.00962286	19.6114	20.1815	19.2953	19.0283	18.8061	18.9651	18.6757	18.5472
P54116	Erythrocyte band 7 integral membrane protein	Stom	31375	8	28.87	0.779511	0.00273226	20.9536	21.1434	21.4418	21.1155	20.5332	20.4609	20.6612	19.8809
P47963	60S ribosomal protein L13	Rpl13	24305	5	24.17	0.779335	0.0306965	19.0449	19.5898	19.7121	19.938	18.4182	19.0005	18.2328	19.516
P47857	ATP-dependent 6-phosphofructokinase, muscle type	Pfkm	85269	17	28.46	0.771607	0.00216308	22.0717	22.0758	21.4905	22.3033	21.1974	21.4234	21.1384	21.0956
Q9ES97	Reticulon-3	Rtn3	103879	1	0.83	0.757961	0.00120076	17.689	17.4439	17.8341	17.6617	17.1455	16.9402	17.0135	16.4977
P16381	Putative ATP-dependent RNA helicase Pl10	D1Pas1	73141	2	3.94	0.753875	0.0308535	17.3617	16.8934	16.9405	17.1718	16.3665	15.8763	15.8821	17.227
P53026	60S ribosomal protein L10a	Rpl10a	24916	2	9.68	0.748686	0.0137828	19.1378	19.2659	19.7727	19.5789	18.0714	19.1678	18.8628	18.6585
Q62351	Transferrin receptor protein 1	Tfrc	85731	10	12.32	0.746287	0.00156103	19.9194	19.989	20.2736	20.3427	19.5734	19.6471	19.1892	19.1298
O55143	Sarcoplasmic/endoplasmic reticulum calcium ATPase 2	Atp2a2	114858	78	51.53	0.742751	0.00128947	27.6146	27.7544	27.4469	27.7481	27.2392	26.9737	26.8224	26.5578
Q9R0H0	Peroxisomal acyl-coenzyme A oxidase 1	Acox1	74649	12	29.8	0.726768	0.00103994	21.2246	21.3061	20.9445	21.2305	20.4731	20.7826	20.2008	20.3422
P32020	Non-specific lipid-transfer protein	Scp2	59126	7	13.89	0.725031	0.000374631	22.0515	22.1293	22.1633	22.1187	21.5958	21.51	21.0844	21.3724
Q9CZX8	40S ribosomal protein S19	Rps19	16085	2	13.79	0.716568	0.0197135	18.5569	17.9918	18.5944	18.31	18.192	17.9343	17.1949	17.2656
P35979	60S ribosomal protein L12	Rpl12	17805	6	54.55	0.715834	0.0141174	20.9578	20.7943	21.1332	21.1679	20.6348	20.6835	20.2528	19.6187
P00158	Cytochrome b	Mt-Cyb	43210	3	11.29	0.706732	0.0212335	22.3746	21.7071	21.8211	22.6909	21.5812	21.4416	21.7528	20.9911
F8VQJ3	Laminin subunit gamma-1	Lamc1	177187	4	2.8	0.705523	0.0165493	18.2418	19.136	18.5094	18.004	17.5011	17.7754	17.7693	18.0233
Q9D6P8	Calmodulin-like protein 3	Calml3	16701	1	8.72	0.694037	0.00904217	16.8295	16.6516	17.2209	17.0106	15.8712	16.3188	16.0144	16.732
P62830	60S ribosomal protein L23	Rpl23	14865	3	30.71	0.693411	0.00205051	18.9004	18.6481	19.3469	19.0953	18.2207	18.3875	18.175	18.4339
O55026	Ectonucleoside triphosphate diphosphohydrolase 2	Entpd2	54319	2	5.45	0.692516	0.00107203	17.7954	17.6606	17.5307	17.949	16.7777	17.1642	17.2473	16.9764
P14131	40S ribosomal protein S16	Rps16	16445	2	14.38	0.68842	0.00183487	18.4485	18.5049	18.8562	18.7548	17.9709	18.2046	17.6255	18.0097
Q08481	Platelet endothelial cell adhesion molecule	Pecam1	81263	3	5.78	0.686414	0.0487339	16.8783	16.0847	15.5501	16.9781	15.8355	15.5488	15.6758	15.6855
Q9D1L0	Coiled-coil-helix-coiled-coil-helix domain-containing protein 2	Chchd2	15661	3	30.72	0.680271	0.0411615	18.3062	18.5325	18.927	18.6767	18.4085	18.1518	18.0997	17.0613
Q8BX10	Serine/threonine-protein phosphatase PGAM5, mitochondrial	Pgam5	31994	1	4.17	0.667726	0.00461343	17.166	16.6577	17.2039	16.7703	16.6413	16.1425	16.1191	16.2241
Q61735	Leukocyte surface antigen CD47	Cd47	33098	3	8.91	0.666406	0.00211705	19.2023	19.1302	19.2237	19.3192	18.5286	18.658	18.8636	18.1596
Q7TSY8	Shugoshin 2	Sgo2	130277	2	1.29	0.652668	0.00340461	20.9599	20.7176	20.8611	21.3222	20.1066	20.3052	20.6023	20.236
Q62186	Translocon-associated protein subunit delta	Ssr4	18937	3	25	0.651231	0.00502006	18.5643	18.574	18.8569	18.5394	18.0915	17.9652	18.3322	17.541
P62270	40S ribosomal protein S18	Rps18	17719	3	18.42	0.648524	0.0219504	18.8474	18.7703	19.7727	19.098	18.2551	18.32	18.5123	18.8071
Q8VDN2	Sodium/potassium-transporting ATPase subunit alpha-1	Atp1a1	112982	43	41.74	0.645425	0.00309435	25.1427	25.2119	24.9297	25.3314	24.8014	24.5122	24.5749	24.1455
P62631	Elongation factor 1-alpha 2	Eef1a2	50454	17	52.7	0.631815	0.000154854	22.4124	22.4402	22.4014	22.5256	21.7042	21.8322	21.941	21.775
Q9JK48	Endophilin-B1	Sh3glb1	40855	1	4.11	0.62995	0.00228081	15.768	15.2334	15.5504	15.6388	14.6643	14.9885	14.9601	15.0578
Q60714	Long-chain fatty acid transport protein 1	Slc27a1	71276	4	8.67	0.619405	0.00652743	18.908	18.9867	18.4337	18.7742	18.3666	18.394	18.0147	17.8497
P53986	Monocarboxylate transporter 1	Slc16a1	53267	6	12.37	0.618687	0.00518182	21.8429	21.5788	21.4269	21.9264	21.1849	21.1597	21.253	20.7025
P51660	Peroxisomal multifunctional enzyme type 2	Hsd17b4	79482	12	22.59	0.61867	0.000313046	22.0484	22.2991	22.0739	22.2685	21.5685	21.6283	21.5723	21.4461
P63325	40S ribosomal protein S10	Rps10	18916	1	5.45	0.607953	0.00449816	17.7615	17.5442	17.9002	17.915	17.0186	17.5423	17.2031	16.925
Q50HW9	RAB14 protein variant	Rab14	21902	7	43.65	0.605928	0.00818809	20.154	20.139	20.1551	19.9529	19.8899	19.3874	19.6472	19.0527
P14869	60S acidic ribosomal protein P0	Rplp0	34216	8	40.38	0.603424	0.000222617	21.0207	21.0422	21.059	21.0531	20.6016	20.3263	20.4155	20.4179
Q9DCV4	Regulator of microtubule dynamics protein 1	Rmdn1	35000	2	10.16	0.603035	0.0157509	17.3076	17.2257	17.5958	17.6772	17.411	16.7184	16.6085	16.6562
O08532	Voltage-dependent calcium channel subunit alpha-2/delta-1	Cacna2d1	124630	11	12.87	0.601634	0.00968355	20.4618	20.4962	20.4338	20.2089	20.0816	20.0687	19.3137	19.7302
Q0QEL9	Citrate synthase (Fragment)	Cs	24889	12	34.08	0.598314	0.0174054	19.0768	19.3017	19.4201	18.5398	18.6421	18.673	18.4043	18.2257
P19123	Troponin C, slow skeletal and cardiac muscles	Tnnc1	18421	2	16.77	0.596969	0.00268723	19.7919	19.4886	20.0896	19.7022	19.2511	19.273	19.0217	19.1386
Q8BPF4	GLOBIN domain-containing protein		15181	7	55.63	0.595068	0.0214775	22.8039	22.7549	23.4708	22.8081	22.5884	22.5518	22.4141	21.903
Q62446	Peptidyl-prolyl cis-trans isomerase FKBP3	Fkbp3	25148	2	9.82	0.594367	0.00425232	17.552	17.5358	17.9829	17.7284	16.9576	17.4326	16.9498	17.0815
Q8BW75	Amine oxidase [flavin-containing] B	Maob	58558	17	44.04	0.591829	0.00146228	22.8362	22.9296	22.5943	22.7794	22.0995	22.0374	22.4474	22.1878
P31428	Dipeptidase 1	Dpep1	45722	6	23.17	0.580144	0.00282479	20.4441	20.4196	20.0556	20.4006	19.4763	19.8638	19.9018	19.7575
Q6PDN3	Myosin light chain kinase, smooth muscle	Mylk	212925	1	0.41	0.569166	0.000903987	17.0667	17.1978	16.8587	16.829	16.4656	16.4351	16.4218	16.3531
P62301	40S ribosomal protein S13	Rps13	17222	2	12.58	0.566061	0.00635135	18.391	18.4607	18.8732	18.8228	18.2058	17.9848	17.8296	18.2634
P35279	Ras-related protein Rab-6A	Rab6a	23590	2	11.06	0.557727	0.0335318	18.0866	18.262	18.9914	18.4821	17.9276	17.5594	17.8393	18.2649
P63011	Ras-related protein Rab-3A	Rab3a	24970	3	13.18	0.553852	0.0174885	16.5753	16.1673	16.7128	16.5006	16.4136	15.7349	15.8946	15.6974
P62889	60S ribosomal protein L30	Rpl30	12784	1	16.52	0.5392	0.00586935	16.2468	16.2895	16.8113	16.5625	15.8328	16.1076	15.8724	15.9406
O54734	Dolichyl-diphosphooligosaccharide--protein glycosyltransferase 48 kDa subunit	Ddost	49028	4	8.84	0.538223	0.0225135	19.0302	19.0659	18.8476	18.9942	18.0563	18.71	18.8735	18.1452
Q9QYJ0	DnaJ homolog subfamily A member 2	Dnaja2	45746	1	3.16	0.535405	0.00751158	14.9627	14.8117	15.2737	15.4063	14.5884	14.5663	14.4112	14.747
Q61102	ATP-binding cassette sub-family B member 7, mitochondrial	Abcb7	82581	7	13.3	0.534819	0.0236902	19.7381	19.6957	19.4355	20.2567	19.281	19.3039	19.4888	18.913
A0A3Q4EBU5	Sodium/calcium exchanger 1	Slc8a1	104610	6	10.21	0.53073	0.00554345	20.0886	19.9238	19.8336	20.4121	19.6118	19.5599	19.5939	19.3695
P61358	60S ribosomal protein L27	Rpl27	15798	2	12.5	0.528275	0.0240897	18.6457	18.9707	19.5793	19.065	18.5473	18.6196	18.3207	18.66
P18242	Cathepsin D	Ctsd	44954	8	27.07	0.523123	0.024401	19.7419	19.6171	19.9489	20.3765	19.1863	19.1996	19.5388	19.6672
P52480	Pyruvate kinase PKM	Pkm	57845	9	21.66	0.52312	0.000410572	20.4855	20.5975	20.5877	20.654	20.0242	20.0412	20.032	20.1348
Q68FD5	Clathrin heavy chain 1	Cltc	191557	8	6.33	0.521203	0.00601441	18.7327	18.9631	18.6261	19.1642	18.2132	18.5016	18.4273	18.2593
Q8VCT4	Carboxylesterase 1D	Ces1d	61788	14	30.27	0.520338	0.0227487	20.8476	20.7734	20.4084	20.8311	20.125	20.4046	20.509	19.7404
Q02013	Aquaporin-1	Aqp1	28793	4	15.24	0.494181	0.0179418	21.7028	21.4199	21.8444	21.8193	20.9402	21.1485	21.6177	21.1033
A8DUK2	Beta-globin	Hbbt1	16234	10	64.24	0.489639	0.0132649	23.5241	23.3527	23.9159	23.5	23.3252	23.0266	23.1454	22.8369
P24270	Catalase	Cat	59795	17	38.52	0.486158	0.00681031	21.964	22.4298	21.8787	22.2065	21.5567	21.703	21.6515	21.6231
Q61543	Golgi apparatus protein 1	Glg1	133734	2	1.96	0.48142	0.00256017	17.6642	18.0239	17.8602	17.7387	17.2712	17.3798	17.447	17.2633
Q3TVX7	MARVEL domain-containing protein	Sypl	26751	3	14.81	0.481305	0.0433896	18.5137	17.7885	18.44	18.5411	18.0534	18.0019	17.8257	17.4771
A2AL76	Aspartyl/asparaginyl beta-hydroxylase	Asph	28656	3	11.11	0.480726	0.013085	20.2593	19.9435	20.6478	20.2247	19.9169	19.8199	19.696	19.7196
P35762	CD81 antigen	Cd81	25815	4	21.61	0.473324	0.0132885	19.7952	19.6608	19.783	20.017	19.4868	19.4679	19.4601	18.9479
P35700	Peroxiredoxin-1	Prdx1	22176	3	14.07	0.473124	0.011216	19.2005	19.0902	19.6646	19.5443	18.8786	18.7931	18.9605	18.9748
P11152	Lipoprotein lipase	Lpl	53109	7	21.1	0.468811	0.0070681	20.6704	20.6214	20.5071	20.9535	20.1808	20.2327	20.4168	20.0468
P50752	Troponin T, cardiac muscle	Tnnt2	35825	10	32.23	0.461555	0.0178683	22.04	22.3307	22.3331	22.1641	21.4447	21.9992	21.5837	21.9941
P26041	Moesin	Msn	67767	15	28.42	0.454766	0.006525	20.2109	20.3547	20.1318	20.2352	20.0052	19.507	19.8007	19.8007
P32261	Antithrombin-III	Serpinc1	52004	2	3.87	0.451903	0.0200695	14.939	14.6745	14.5716	15.1509	14.2657	14.5323	14.5443	14.1862
Q9CQN6	Transmembrane protein 14C	Tmem14c	11642	3	24.56	0.4503	0.0435985	20.1708	19.6341	19.9449	20.2754	19.7828	19.3942	19.8214	19.2256
P10126	Elongation factor 1-alpha 1	Eef1a1	50114	11	30.52	0.427676	0.00458295	19.8169	19.8063	19.6859	19.9272	19.4646	19.5353	19.2386	19.2872
P52196	Thiosulfate sulfurtransferase	Tst	33466	3	9.09	0.414593	0.00415333	18.2371	18.381	18.1808	18.1609	17.8485	17.6627	17.8605	17.9297
Q9QYB1	Chloride intracellular channel protein 4	Clic4	28729	2	8.3	0.408476	0.0109314	18.0468	18.4392	18.5146	18.3741	17.9434	18.0308	17.9309	17.8358
Q924X2	Carnitine O-palmitoyltransferase 1, muscle isoform	Cpt1b	88217	46	48.06	0.396106	0.0285059	25.7257	25.6623	25.3391	25.7939	25.3603	25.2087	25.4289	24.9387
P51150	Ras-related protein Rab-7a	Rab7a	23490	9	42.03	0.393479	0.0118342	21.1597	21.3169	21.6367	21.4072	20.9466	21.0041	20.9162	21.0797
Q91YQ5	Dolichyl-diphosphooligosaccharide--protein glycosyltransferase subunit 1	Rpn1	68528	10	20.72	0.390671	0.0064485	20.5406	20.2371	20.4102	20.5813	20.0257	20.0827	20.0864	20.0117
Q9EPB5	Serine hydrolase-like protein	Serhl	35311	1	2.89	0.375241	0.0122731	17.1175	17.1608	17.2697	16.9951	16.986	16.7288	16.713	16.6143
Q02566	Myosin-6	Myh6	223565	218	65.48	0.374455	0.0226914	26.6547	26.9424	26.9904	26.7555	26.2646	26.4681	26.3905	26.7219
P48787	Troponin I, cardiac muscle	Tnni3	24259	10	38.86	0.372366	0.0309829	22.3326	22.1564	22.4534	21.9993	21.8989	22.0513	21.5915	21.9106
Q8R2G4	Ecto-ADP-ribosyltransferase 3	Art3	42015	8	23.72	0.370325	0.00314837	21.0936	21.1126	21.0054	21.0841	20.6996	20.7259	20.7515	20.6375
Q9R069	Basal cell adhesion molecule	Bcam	67670	8	19.45	0.343704	0.0394987	19.3459	19.2086	19.2777	19.227	18.8485	19.1736	18.5852	19.0771
P84091	AP-2 complex subunit mu	Ap2m1	49655	1	1.61	0.341092	0.00842693	16.463	16.5212	16.3376	16.342	16.106	16.1469	16.084	15.9625
P56375	Acylphosphatase-2	Acyp2	11878	1	12.26	0.334128	0.0358074	16.0418	16.0182	16.262	16.1242	15.49	15.9559	15.9452	15.7186
Q9D1G1	Ras-related protein Rab-1B	Rab1b	22187	12	63.68	0.324536	0.0346344	20.9896	20.9701	21.3027	20.8646	20.7938	20.581	20.8468	20.6074
P53994	Ras-related protein Rab-2A	Rab2a	23548	8	46.23	0.323847	0.0402384	20.9252	20.9598	21.0536	21.0886	20.6678	20.5941	21.0088	20.461
P46638	Ras-related protein Rab-11B	Rab11b	24489	7	41.28	0.318247	0.0283394	21.1919	21.2979	21.6063	21.3127	21.1412	20.9811	21.0848	20.9286
Q6P8J7	Creatine kinase S-type, mitochondrial	Ckmt2	47473	35	65.39	0.296666	0.0358772	27.6914	27.8469	27.6966	27.9516	27.4973	27.2919	27.5658	27.6449
P51410	60S ribosomal protein L9	Rpl9	21881	4	33.85	0.295265	0.039018	18.8634	18.4815	18.6371	18.6269	18.2435	18.5029	18.2535	18.428
Q9D5T0	ATPase family AAA domain-containing protein 1	Atad1	40744	2	5.54	0.289795	0.0288233	18.6117	18.5439	18.7825	18.6222	18.4918	18.2839	18.2052	18.4202
P62821	Ras-related protein Rab-1A	Rab1A	22678	10	56.1	0.286386	0.0236671	20.0446	19.8642	19.9316	20.1233	19.77	19.6876	19.7583	19.6021
Q1XH17	Tripartite motif-containing protein 72	Trim72	52817	28	59.96	0.244501	0.0477642	24.042	24.1795	23.9923	24.1873	23.7076	23.8689	23.8812	23.9654
Q9CQR4	Acyl-coenzyme A thioesterase 13	Acot13	15183	15	79.29	-0.238971	0.0406856	23.8347	23.7795	23.8567	23.645	23.9712	24.1142	23.9863	24.0001
O35129	Prohibitin-2	Phb2	33296	19	60.2	-0.239556	0.0337316	25.7578	25.7303	25.8025	25.7031	26.0601	25.8966	26.0527	25.9425
Q9DCT2	NADH dehydrogenase [ubiquinone] iron-sulfur protein 3, mitochondrial	Ndufs3	30149	21	57.41	-0.247564	0.0477719	26.2293	26.2122	26.2152	25.9795	26.5413	26.3914	26.3454	26.3484
Q99LC3	NADH dehydrogenase [ubiquinone] 1 alpha subcomplex subunit 10, mitochondrial	Ndufa10	40603	32	79.72	-0.253975	0.0357576	26.7747	26.7497	26.5742	26.5529	26.9719	26.85	26.9561	26.8895
Q3URS9	Mitochondrial potassium channel	Ccdc51	45132	2	7.14	-0.271575	0.0283991	18.6606	18.7682	18.7354	18.7813	19.1633	18.889	19.0451	18.9345
Q9CZB0	Succinate dehydrogenase cytochrome b560 subunit, mitochondrial	Sdhc	18382	6	47.93	-0.28429	0.0334465	23.0289	22.9077	22.9758	22.9255	23.4727	23.2413	23.1556	23.1055
Q8CEE7	Retinol dehydrogenase 13	Rdh13	36464	3	14.97	-0.293064	0.016566	18.7142	18.7474	18.8013	18.5897	19.0907	19.0037	19.0068	18.9236
Q5SUC9	Protein SCO1 homolog, mitochondrial	Sco1	31617	4	13.03	-0.294075	0.029411	19.3276	19.2252	19.5023	19.2866	19.7563	19.4633	19.6137	19.6847
A0A0R4J083	Long-chain-specific acyl-CoA dehydrogenase, mitochondrial	Acadl	47897	31	65.58	-0.294701	0.0424775	26.6579	26.6217	26.3842	26.2345	26.7498	26.7422	26.7162	26.869
Q99J39	Malonyl-CoA decarboxylase, mitochondrial	Mlycd	54736	16	43.9	-0.297415	0.0378133	21.4959	21.6687	21.4489	21.7169	21.6953	21.9251	21.8329	22.0669
Q8BGH2	Sorting and assembly machinery component 50 homolog	Samm50	51864	24	56.29	-0.315014	0.0207949	24.6791	24.6828	24.4079	24.5124	24.9416	24.7633	24.9904	24.8469
Q9CQX2	Cytochrome b5 type B	Cyb5b	16318	2	32.19	-0.334299	0.0487346	18.8819	18.8702	19.0521	19.2998	19.2416	19.3149	19.6509	19.2338
Q9EQ20	Methylmalonate-semialdehyde dehydrogenase [acylating], mitochondrial	Aldh6a1	57916	24	53.27	-0.34527	0.0490547	23.7621	23.9437	23.4739	23.3173	23.8625	23.9692	23.9591	24.0872
P20108	Thioredoxin-dependent peroxide reductase, mitochondrial	Prdx3	28127	9	40.47	-0.346928	0.0111738	23.8209	23.8507	23.8914	23.563	24.1677	24.1067	24.0846	24.1547
Q99N94	39S ribosomal protein L9, mitochondrial	Mrpl9	30244	1	5.66	-0.347844	0.0177497	16.6533	16.6265	16.7467	16.7296	16.8268	16.9748	17.0743	17.2715
Q9WTP7	GTP:AMP phosphotransferase AK3, mitochondrial	Ak3	25426	5	27.75	-0.350318	0.043622	19.157	19.4532	19.2701	18.9931	19.3663	19.6713	19.4167	19.8203
P68372	Tubulin beta-4B chain	Tubb4b	49831	20	51.91	-0.360002	0.012352	18.1222	18.285	18.0578	18.0067	18.4817	18.377	18.6614	18.3916
Q9D7N3	28S ribosomal protein S9, mitochondrial	Mrps9	44929	1	3.85	-0.360819	0.0171694	17.0661	17.3268	17.1204	17.3218	17.3714	17.5285	17.7397	17.6387
P28653	Biglycan	Bgn	41639	4	15.18	-0.362706	0.0450116	18.2888	17.8739	18.1256	18.405	18.4499	18.3254	18.5622	18.8065
Q8JZQ2	AFG3-like protein 2	Afg3l2	89519	26	35.91	-0.363377	0.00474208	22.2955	22.2349	22.0939	22.1964	22.6303	22.5242	22.5933	22.5265
P54071	Isocitrate dehydrogenase [NADP], mitochondrial	Idh2	50906	45	63.27	-0.36834	0.0147268	27.5936	27.7073	27.3215	27.3073	27.8529	27.8018	27.858	27.8904
Q3UIU2	NADH dehydrogenase [ubiquinone] 1 beta subcomplex subunit 6	Ndufb6	15515	10	67.19	-0.369071	0.0452653	23.7755	23.952	23.752	23.6607	24.496	24.1173	24.2151	23.788
Q8C7H1	Methylmalonic aciduria type A homolog, mitochondrial	Mmaa	45932	5	16.39	-0.373478	0.0379618	19.034	19.0203	19.1772	18.7857	19.5759	19.4485	19.0055	19.4812
Q8BKZ9	Pyruvate dehydrogenase protein X component, mitochondrial	Pdhx	53999	16	28.54	-0.375074	0.035076	22.9869	22.9612	22.4912	22.4691	23.0243	23.1158	23.0745	23.1941
Q3URE1	Malonate--CoA ligase ACSF3, mitochondrial	Acsf3	65077	1	2.23	-0.378087	0.0186431	15.7457	15.8663	15.9147	15.7876	16.112	16.4143	16.3619	15.9385
Q99MN9	Propionyl-CoA carboxylase beta chain, mitochondrial	Pccb	58409	24	52.13	-0.380647	0.031882	22.9049	22.8433	22.3666	22.4966	22.9541	23.0501	22.926	23.2038
Q91VT4	Carbonyl reductase family member 4	Cbr4	25415	8	39.41	-0.386027	0.0367744	20.6304	20.6112	20.8523	20.1546	20.8038	20.977	21.0668	20.945
Q9CXD6	Mitochondrial calcium uniporter regulator 1	Mcur1	37849	6	16.47	-0.386903	0.0412247	19.7818	19.8505	19.9763	19.2469	20.1199	20.0627	20.1748	20.0457
Q8BMK4	Cytoskeleton-associated protein 4	Ckap4	63692	8	19.65	-0.390841	0.0301558	18.7905	19.078	19.0175	19.0096	19.4395	18.9737	19.4629	19.5829
Q9QYR9	Acyl-coenzyme A thioesterase 2, mitochondrial	Acot2	49657	22	46.58	-0.392705	0.0363647	22.6605	22.2197	21.9982	22.1431	22.5954	22.8435	22.5053	22.648
Q9CQN1	Heat shock protein 75 kDa, mitochondrial	Trap1	80209	14	23.09	-0.393046	0.0171386	21.3232	21.6406	21.1408	21.202	21.6655	21.7146	21.6385	21.8603
Q99L13	3-hydroxyisobutyrate dehydrogenase, mitochondrial	Hibadh	35440	17	46.87	-0.399295	0.0256097	22.4391	22.3303	22.1619	21.8585	22.4728	22.5323	22.5892	22.7927
P06909	Complement factor H	Cfh	139138	3	3.97	-0.4061	0.0314389	18.656	18.2899	18.6231	18.914	19.1237	19.2094	18.9989	18.7753
Q8BMF4	Dihydrolipoyllysine-residue acetyltransferase component of pyruvate dehydrogenase complex, mitochondrial	Dlat	67942	25	40.81	-0.411709	0.0231103	25.763	25.8666	25.3611	25.2838	25.9508	25.9732	25.9579	26.0395
Q8BIJ6	Isoleucine--tRNA ligase, mitochondrial	Iars2	112804	18	24.51	-0.411724	0.0321778	21.185	21.2908	20.563	20.9473	21.408	21.3866	21.4803	21.358
Q99LC5	Electron transfer flavoprotein subunit alpha, mitochondrial	Etfa	35009	20	67.87	-0.41406	0.0201065	26.6494	26.6293	26.1951	26.1445	26.7517	26.8997	26.7702	26.8528
Q9D051	Pyruvate dehydrogenase E1 component subunit beta, mitochondrial	Pdhb	38937	32	66.57	-0.414929	0.0194469	26.1691	26.132	25.9749	25.6097	26.4115	26.4413	26.469	26.2235
Q9D0L4	AarF domain-containing protein kinase 1	Adck1	59736	5	13.52	-0.416588	0.0483265	18.9914	19.0591	18.7566	19.4375	19.4921	19.252	19.3325	19.8342
P99029	Peroxiredoxin-5, mitochondrial	Prdx5	21897	12	56.67	-0.418781	0.0012324	23.866	23.9173	23.8875	23.9114	24.2732	24.3577	24.2966	24.3297
Q8K2M0	39S ribosomal protein L38, mitochondrial	Mrpl38	45030	1	1.84	-0.422128	0.0149524	16.9676	16.8599	16.4568	16.5963	17.2376	16.9795	17.2093	17.1428
Q9DC69	NADH dehydrogenase [ubiquinone] 1 alpha subcomplex subunit 9, mitochondrial	Ndufa9	42525	28	71.09	-0.4229	0.00578735	26.2409	26.5054	26.2719	26.5787	26.7657	26.7936	26.7921	26.9371
Q9QUI0	Transforming protein RhoA	Rhoa	21782	1	8.81	-0.423626	0.0265219	16.3872	16.4268	16.7098	16.9058	17.0579	16.8344	16.9279	17.3039
Q9D1H6	NADH dehydrogenase [ubiquinone] 1 alpha subcomplex assembly factor 4	Ndufaf4	20082	4	25.43	-0.426178	0.00922542	19.577	19.2035	19.4511	19.7041	19.9025	20.0057	19.8958	19.8363
Q9ERI6	Retinol dehydrogenase 14	Rdh14	36366	3	9.88	-0.426557	0.0311223	17.2041	17.9061	17.4357	17.6238	18.188	17.9714	17.7918	17.9248
P35486	Pyruvate dehydrogenase E1 component subunit alpha, somatic form, mitochondrial	Pdha1	43232	31	62.82	-0.427835	0.0213613	25.7267	25.7161	25.2879	25.1639	25.9483	25.9524	25.7844	25.9207
Q9CXI0	2-methoxy-6-polyprenyl-1,4-benzoquinol methylase, mitochondrial	Coq5	37336	9	33.94	-0.437949	0.00702374	20.5921	20.6365	20.7041	20.3314	20.9502	21.1627	20.8397	21.0632
P29758	Ornithine aminotransferase, mitochondrial	Oat	48355	14	45.79	-0.439282	0.0337953	21.8328	21.909	21.2784	21.2443	21.904	22.0229	21.9903	22.1044
P97807	Fumarate hydratase, mitochondrial	Fh	54357	36	57.2	-0.442321	0.0124341	25.698	25.8029	25.298	25.4858	25.8725	26.0871	25.9199	26.1745
Q8BHE8	m-AAA protease-interacting protein 1, mitochondrial	Maip1	32985	3	12.03	-0.443398	0.0429105	18.7338	18.8086	18.7018	18.0743	19.1838	19.0478	18.7246	19.136
Q9CPY7	Cytosol aminopeptidase	Lap3	56141	12	29.87	-0.44764	0.010299	20.1108	20.0634	19.826	19.587	20.2787	20.464	20.3221	20.313
Q8K4Z3	NAD(P)H-hydrate epimerase	Naxe	30973	3	16.31	-0.449594	0.00272171	18.4908	18.5922	18.7987	18.7125	19.0997	19.2045	19.026	19.0624
O35972	39S ribosomal protein L23, mitochondrial	Mrpl23	17122	4	44.52	-0.450592	0.00412943	18.6614	18.4266	18.5798	18.2947	18.8164	18.9634	18.9499	19.0352
O08749	Dihydrolipoyl dehydrogenase, mitochondrial	Dld	54272	25	55.8	-0.451526	0.0256866	25.3857	25.5009	25.0409	25.1023	25.5253	25.9869	25.8799	25.4438
Q8K4F5	Protein ABHD11	Abhd11	33561	4	17.59	-0.453736	0.0153827	18.8301	18.7775	18.7438	18.2404	18.9859	19.2412	19.1352	19.0444
Q8R5L1	Complement component 1 Q subcomponent-binding protein, mitochondrial	C1qbp	31025	6	41.22	-0.453743	0.00951392	20.6843	20.4905	20.8743	20.5055	20.9474	21.0842	20.9911	21.3468
Q99M87	DnaJ homolog subfamily A member 3, mitochondrial	Dnaja3	52443	8	23.96	-0.458387	0.0217653	20.753	20.8059	20.5254	20.1138	20.8793	20.9522	21.0729	21.1274
Q9D6U8	Protein FAM162A	Fam162a	17725	9	34.19	-0.459912	0.00665701	22.0299	22.0905	22.3265	22.2027	22.8577	22.6412	22.5973	22.3931
Q9Z2I0	Mitochondrial proton/calcium exchanger protein	Letm1	82989	28	39.97	-0.467023	0.00479846	23.666	23.7698	23.2941	23.5036	24.0865	23.9717	24.026	24.0175
Q8R1S0	Ubiquinone biosynthesis monooxygenase COQ6, mitochondrial	Coq6	51393	9	25.21	-0.468489	0.00500059	21.1009	21.2363	20.8668	20.7942	21.3622	21.4939	21.4977	21.5185
A0A1W2P7G5	Coenzyme Q10A	Coq10a	24923	6	26.27	-0.469483	0.000720775	20.4255	20.5267	20.4708	20.3796	20.8897	20.8956	20.9388	20.9564
O88441	Metaxin-2	Mtx2	29758	13	66.54	-0.473643	0.0143594	22.1652	22.0627	22.2695	22.1305	22.5641	22.3873	22.51	23.061
Q8VD26	Transmembrane protein 143	Tmem143	51596	10	24.67	-0.479453	0.00342199	20.8321	20.6972	20.6038	21.012	21.32	21.2	21.1781	21.3649
P47802	Metaxin-1	Mtx1	35624	6	23.66	-0.479674	0.00619092	20.1111	20.3401	20.262	19.9758	20.76	20.4257	20.8316	20.5904
Q8QZS1	3-hydroxyisobutyryl-CoA hydrolase, mitochondrial	Hibch	43038	22	56.88	-0.482498	0.00292974	22.3707	22.3449	22.3181	22.0581	22.7018	22.8071	22.6136	22.8993
Q8K2C6	NAD-dependent protein deacylase sirtuin-5, mitochondrial	Sirt5	34134	6	22.26	-0.483913	0.00757108	18.8978	19.0043	19.111	18.9475	19.2268	19.5275	19.7938	19.3482
Q9DC61	Mitochondrial-processing peptidase subunit alpha	Pmpca	58279	5	14.69	-0.489577	0.0146084	19.1249	19.1548	19.1182	18.4882	19.5101	19.4266	19.4817	19.426
P61014	Cardiac phospholamban	Pln	6095	4	40.38	-0.492626	0.00838959	21.3922	21.1061	21.5175	21.4235	22.0074	22.0386	21.7871	21.5766
Q8K0D5	Elongation factor G, mitochondrial	Gfm1	83550	5	8.52	-0.49549	0.00933345	19.3604	19.3797	18.8342	19.0869	19.4829	19.7885	19.6414	19.7304
Q59J78	NADH dehydrogenase [ubiquinone] 1 alpha subcomplex assembly factor 2	Ndufaf2	19628	4	33.33	-0.50089	0.00278892	18.9625	19.0909	18.901	18.8917	19.6399	19.5866	19.3665	19.2566
P38647	Stress-70 protein, mitochondrial	Hspa9	73461	36	51.1	-0.508717	0.0122068	25.1612	25.416	24.8177	24.7143	25.4732	25.5562	25.52	25.5947
Q9D172	Glutamine amidotransferase-like class 1 domain-containing protein 3A, mitochondrial	Gatd3a	28090	8	38.72	-0.509123	0.00124747	23.3361	23.1932	23.2076	23.0586	23.6909	23.7396	23.574	23.8275
Q8BFR5	Elongation factor Tu, mitochondrial	Tufm	49508	26	64.82	-0.510385	0.00749367	24.5209	24.5666	24.1726	24.0327	24.6931	24.9103	24.7918	24.9391
Q64105	Sepiapterin reductase	Spr	27883	2	11.11	-0.513962	0.039652	17.6928	17.4355	16.7207	17.6264	17.931	17.8852	17.698	18.0171
Q9JKF7	39S ribosomal protein L39, mitochondrial	Mrpl39	38549	3	11.31	-0.515749	0.00736422	17.8714	18.4892	18.3235	18.2026	18.7637	18.6013	18.6947	18.89
Q8R4N0	Citramalyl-CoA lyase, mitochondrial	Clybl	37549	13	46.45	-0.517138	0.0061763	21.7211	21.7581	21.4187	21.2793	22.0884	22.0715	21.8658	22.2201
Q5M8N4	Epimerase family protein SDR39U1	Sdr39u1	32995	8	37.66	-0.527989	0.00117152	21.5387	21.4754	21.3811	21.341	21.8112	21.874	22.0752	22.0878
Q5U458	DnaJ homolog subfamily C member 11	Dnajc11	63233	9	25.4	-0.530157	0.00352861	19.4607	19.4302	19.093	19.5434	19.9084	19.822	20.1128	19.8047
Q9WU79	Proline dehydrogenase 1, mitochondrial	Prodh	68036	4	10.18	-0.532048	0.048414	18.5082	18.9721	17.7626	18.4162	19.1051	18.9091	18.7849	18.9882
Q9D0Q7	39S ribosomal protein L45, mitochondrial	Mrpl45	35411	1	5.23	-0.534965	0.00180248	16.6151	16.2811	16.1879	16.4075	16.952	16.7993	16.9766	16.9037
Q924D0	Reticulon-4-interacting protein 1, mitochondrial	Rtn4ip1	43371	14	41.16	-0.537369	0.00254267	20.6582	20.7918	20.5198	20.4336	20.9219	21.1079	21.2832	21.2399
Q8BFP9	[Pyruvate dehydrogenase (acetyl-transferring)] kinase isozyme 1, mitochondrial	Pdk1	48995	11	31.8	-0.546077	0.01032	20.5817	20.8341	20.1298	20.182	20.9202	21.013	20.9139	21.0648
Q9QXX4	Calcium-binding mitochondrial carrier protein Aralar2	Slc25a13	74467	40	66.57	-0.559221	0.0014511	25.3292	25.4719	25.0308	25.1564	25.8765	25.7169	25.8344	25.7975
P14602	Heat shock protein beta-1	Hspb1	23014	2	8.13	-0.568268	0.00908834	17.5402	17.6161	17.6713	17.5461	18.1944	18.2961	17.6754	18.4808
Q60936	Atypical kinase COQ8A, mitochondrial	Coq8a	71743	24	40.93	-0.568486	0.00747359	22.456	22.7751	22.348	22.1455	22.713	23.0243	23.0631	23.1983
Q60597	2-oxoglutarate dehydrogenase, mitochondrial	Ogdh	116449	69	51.42	-0.573017	0.00374923	25.7447	25.8646	25.3254	25.4476	26.2841	26.1459	26.2447	25.9996
Q5SSK3	Transcription elongation factor, mitochondrial	Tefm	41874	4	12.09	-0.576043	0.00574006	17.5268	17.3437	17.281	17.8379	17.898	18.0988	17.9586	18.3382
Q8CGK3	Lon protease homolog, mitochondrial	Lonp1	105843	22	31.4	-0.576486	0.00603289	21.7954	22.0173	21.3325	21.5362	22.1779	22.325	22.1167	22.3676
Q9R112	Sulfide:quinone oxidoreductase, mitochondrial	Sqor	50282	10	30.67	-0.577591	0.000770855	20.4513	20.5527	20.2643	20.4986	21.0879	20.8445	21.1306	21.0143
Q9DCU6	39S ribosomal protein L4, mitochondrial	Mrpl4	33073	4	23.13	-0.581328	0.00552434	17.9692	17.9158	18.3223	18.187	18.3303	18.8163	18.6593	18.9137
Q9CZN7	Serine hydroxymethyltransferase, mitochondrial	Shmt2	55759	4	9.72	-0.591347	0.0498416	19.2865	19.0902	18.1922	18.3252	19.1562	19.2176	19.2471	19.6386
O35857	Mitochondrial import inner membrane translocase subunit TIM44	Timm44	51091	14	31.86	-0.596015	0.00472118	20.7869	20.6206	20.0903	20.4448	21.0224	21.2385	21.006	21.0598
O35678	Monoglyceride lipase	Mgll	33388	2	7.26	-0.601697	0.0043473	15.8236	15.5806	15.5869	15.9623	16.5247	16.1811	16.0702	16.5842
Q8CHT0	Delta-1-pyrroline-5-carboxylate dehydrogenase, mitochondrial	Aldh4a1	61841	13	34.52	-0.603656	0.0132397	22.2791	22.4722	21.8685	21.5756	22.4944	22.6805	22.6943	22.7408
P56391	Cytochrome c oxidase subunit 6B1	Cox6b1	10071	6	70.93	-0.608287	0.0160709	25.3453	25.5911	25.9949	26.2742	26.619	26.3642	26.235	26.4204
Q9D404	3-oxoacyl-[acyl-carrier-protein] synthase, mitochondrial	Oxsm	48628	2	12.42	-0.611267	0.0242029	17.6581	17.5583	16.7217	17.4095	17.7956	17.8071	17.8523	18.3377
Q9D0K2	Succinyl-CoA:3-ketoacid coenzyme A transferase 1, mitochondrial	Oxct1	55989	28	52.88	-0.613747	0.0042124	24.8363	24.7042	24.1602	24.4559	25.0646	25.2731	25.0356	25.2383
Q91VM9	Inorganic pyrophosphatase 2, mitochondrial	Ppa2	38115	9	36.06	-0.616283	0.00035875	20.4892	20.4851	20.1942	20.3977	20.9173	21.0178	20.9954	21.1009
Q64521	Glycerol-3-phosphate dehydrogenase, mitochondrial	Gpd2	80954	11	16.64	-0.634453	0.0154396	19.2096	19.6761	19.1464	19.7756	19.7089	20.0082	20.5149	20.1136
P63038	60 kDa heat shock protein, mitochondrial	Hspd1	60955	48	72.08	-0.638164	0.00203121	25.7003	25.7527	25.2228	25.2879	26.0297	26.1801	26.1169	26.1896
Q9CRD0	OCIA domain-containing protein 1	Ociad1	27610	9	42.11	-0.646052	0.00600748	20.0964	20.4036	19.9329	20.5739	20.7351	20.6804	21.1978	20.9777
Q91YP0	L-2-hydroxyglutarate dehydrogenase, mitochondrial	L2hgdh	50899	4	14.01	-0.653383	0.045764	19.4317	20.1289	19.2677	19.3464	20.3578	19.8306	20.8379	19.7619
Q3UV70	[Pyruvate dehydrogenase [acetyl-transferring]]-phosphatase 1, mitochondrial	Pdp1	61180	3	7.43	-0.657673	0.0420484	17.7675	18.5553	17.3179	17.1977	18.2222	18.3253	18.5435	18.378
Q3URD3	Sarcolemmal membrane-associated protein	Slmap	96933	6	8.28	-0.664463	0.000381471	19.5053	19.3024	19.4625	19.5146	20.1626	20.1987	20.2178	19.8636
Q8BH64	EH domain-containing protein 2	Ehd2	61174	27	52.85	-0.665366	0.000159446	22.5424	22.4386	22.3639	22.238	23.137	23.0762	23.003	23.0283
Q9DB60	Prostamide/prostaglandin F synthase	Prxl2b	21670	1	5.47	-0.673634	0.00271252	17.0772	17.3974	17.3826	16.8324	17.8147	18.0598	17.6082	17.9014
Q9WVL0	Maleylacetoacetate isomerase	Gstz1	24275	4	18.52	-0.674212	0.000699256	18.3426	17.8838	18.0117	17.8658	18.6243	18.6727	18.6821	18.8216
P14824	Annexin A6	Anxa6	75885	31	50.97	-0.681022	0.0263332	14.73	14.9348	14.9463	15.1255	15.0104	16.0122	15.2891	16.149
Q9D0S9	Histidine triad nucleotide-binding protein 2, mitochondrial	Hint2	17320	1	12.27	-0.696545	0.000107527	18.7177	18.4971	18.5119	18.4689	19.2965	19.324	19.1646	19.1966
Q8BMF3	NADP-dependent malic enzyme, mitochondrial	Me3	67098	7	25.33	-0.699827	0.012436	20.1811	19.8038	19.2239	19.7117	19.996	20.6324	20.4917	20.5996
Q8BGX2	Mitochondrial import inner membrane translocase subunit Tim29	Timm29	29415	5	26.32	-0.700615	0.00874254	19.0304	18.6663	18.0387	18.2692	19.3484	19.0612	19.229	19.1685
Q9Z2Y8	Pyridoxal phosphate homeostasis protein	Plpbp	30049	2	9.49	-0.701874	0.0172485	16.8519	16.4784	16.3379	16.2286	16.967	17.8223	17.1567	16.7582
Q9JK42	[Pyruvate dehydrogenase (acetyl-transferring)] kinase isozyme 2, mitochondrial	Pdk2	46041	13	42.75	-0.7044	0.00184553	21.0493	21.3247	20.8906	20.7161	21.4606	21.886	21.6368	21.8149
Q8BMS4	Ubiquinone biosynthesis O-methyltransferase, mitochondrial	Coq3	40957	2	8.38	-0.743606	0.00368064	19.5756	19.608	19.2631	18.7547	20.1165	20.0954	20.0054	19.9586
Q9CWG8	Protein arginine methyltransferase NDUFAF7, mitochondrial	Ndufaf7	48385	1	2.98	-0.782022	0.000185754	15.4998	15.8604	15.6347	15.3501	16.332	16.399	16.3502	16.3919
Q8R164	Valacyclovir hydrolase	Bphl	32851	4	18.21	-0.786974	0.0076048	19.202	18.9963	18.3615	18.1775	19.4717	19.4469	19.3447	19.6218
P38060	Hydroxymethylglutaryl-CoA lyase, mitochondrial	Hmgcl	34239	3	12	-0.788012	0.00183011	18.6102	18.8044	18.4355	19.2916	19.5284	19.5983	19.5274	19.6396
Q9CPQ3	Mitochondrial import receptor subunit TOM22 homolog	Tomm22	15537	6	66.2	-0.788036	0.00236429	19.4791	19.3748	20.0999	19.4361	20.5872	20.4747	20.3696	20.1106
Q9DCS3	Enoyl-[acyl-carrier-protein] reductase, mitochondrial	Mecr	40343	5	22.52	-0.795054	0.00286388	17.5343	17.1496	17.8748	17.5449	18.3059	18.3785	17.9469	18.6525
Q8R104	NAD-dependent protein deacetylase sirtuin-3	Sirt3	36615	2	6.59	-0.797718	0.00505525	17.5185	16.8513	17.7641	16.9503	18.2682	17.9586	17.916	18.1324
P14211	Calreticulin	Calr	47995	7	33.17	-0.393191	0.0500506	19.2462	19.3771	19.109	19.8764	19.9699	19.6756	19.7229	19.8131
Q9CZU6	Citrate synthase, mitochondrial	Cs	51737	33	46.77	-0.276114	0.0502375	25.7347	25.7039	25.3603	25.4188	25.748	25.8331	25.8293	25.9117
Q9CZ42	ATP-dependent (S)-NAD(P)H-hydrate dehydratase	Naxd	36717	3	14.58	-0.72665	0.0505728	15.9575	17.3286	17.2517	17.4287	17.7009	17.9319	17.3562	17.8841
Q3TUH1	Phosphatidate cytidylyltransferase, mitochondrial	Tamm41	37828	1	3.86	-0.299403	0.0505778	16.8752	17.0756	17.4245	17.1919	17.4713	17.4196	17.5115	17.3624
Q60759	Glutaryl-CoA dehydrogenase, mitochondrial	Gcdh	48606	13	37.21	-0.318474	0.0515576	21.4412	21.4148	20.8927	21.1512	21.5288	21.4497	21.5896	21.6057
Q9D6K8	FUN14 domain-containing protein 2	Fundc2	16564	5	30.46	0.33511	0.0519609	20.5863	20.5665	20.8168	21.1583	20.4363	20.4725	20.5484	20.3302
Q91WD5	NADH dehydrogenase [ubiquinone] iron-sulfur protein 2, mitochondrial	Ndufs2	52626	49	77.32	-0.228149	0.0524835	26.8403	26.7595	26.5563	26.7348	26.9829	26.9256	26.9106	26.9844
Q3V132	ADP/ATP translocase 4	Slc25a31	35258	5	12.19	0.812296	0.0527404	19.8878	19.4858	19.5296	19.9393	18.2253	18.1773	19.7182	19.4725
Q9CZS1	Aldehyde dehydrogenase X, mitochondrial	Aldh1b1	57553	9	21.77	0.405389	0.0529635	20.0101	20.2882	19.8539	20.269	19.6103	19.9733	19.2888	19.9273
Q5EBQ0	Voltage-dependent anion channel 3	Vdac3	30884	14	57.04	0.331571	0.0530499	24.6696	24.3378	24.3119	24.699	24.274	24.1087	24.3823	23.9271
P50462	Cysteine and glycine-rich protein 3	Csrp3	20895	3	21.13	-0.276956	0.0543003	17.8956	17.8645	18.2899	18.1283	18.307	18.4212	18.2508	18.3071
P07356	Annexin A2	Anxa2	38676	11	39.23	0.271851	0.0556084	21.711	21.2993	21.6796	21.6631	21.2135	21.3785	21.376	21.2977
Q66GT5	Phosphatidylglycerophosphatase and protein-tyrosine phosphatase 1	Ptpmt1	21943	4	25.91	-0.457812	0.0567086	16.7539	16.4601	17.2763	17.2123	17.5565	17.0388	17.4155	17.5229
A2AKU9	ATP synthase subunit gamma	Atp5c1	32771	16	45.12	-0.414416	0.0573335	23.3003	23.1174	22.8844	22.3815	23.3272	23.2558	23.4212	23.3371
P62835	Ras-related protein Rap-1A	Rap1a	20987	6	28.8	-0.396014	0.0575177	16.3223	16.2128	16.3502	16.6708	17.2527	16.6873	16.7067	16.4935
Q8K215	LYR motif-containing protein 4	Lyrm4	10855	1	8.79	-0.347965	0.058063	16.6927	16.6424	16.4833	16.7581	16.8133	16.8493	16.8669	17.4389
Q9CRD2	ER membrane protein complex subunit 2	Emc2	34935	3	11.78	0.463824	0.0584033	18.0745	18.2154	18.8797	18.3808	18.2096	17.7222	17.6008	18.1625
Q07417	Short-chain specific acyl-CoA dehydrogenase, mitochondrial	Acads	44890	24	54.85	-0.283575	0.0586017	24.6089	24.5298	24.18	24.1954	24.6452	24.7227	24.5742	24.7063
Q9CPX8	Cytochrome b-c1 complex subunit 10	Uqcr11	6539	1	21.43	-0.461676	0.0586191	19.707	18.9988	19.1851	19.9665	20.0921	19.8686	19.9233	19.8201
Q9CQJ8	NADH dehydrogenase [ubiquinone] 1 beta subcomplex subunit 9	Ndufb9	21984	13	67.6	-0.262627	0.0589691	24.599	24.6832	24.8293	24.5648	25.1701	24.8709	24.8857	24.8001
Q8CAK1	Putative transferase CAF17 homolog, mitochondrial	Iba57	38399	2	12.85	-0.562401	0.060578	17.9956	18.2314	17.8127	16.9621	18.0206	18.3688	18.5142	18.3476
Q9D2G2	Dihydrolipoyllysine-residue succinyltransferase component of 2-oxoglutarate dehydrogenase complex, mitochondrial	Dlst	48995	26	35.02	-0.287168	0.0606107	24.9694	25.0271	24.6651	24.6059	24.9914	25.0868	25.0702	25.2678
Q9CQX8	28S ribosomal protein S36, mitochondrial	Mrps36	11101	4	57.84	-0.393112	0.0616731	20.0817	20.1989	20.2677	20.2791	21.0045	20.802	20.1599	20.4336
P51637	Caveolin-3	Cav3	17358	5	40.4	0.609727	0.0624353	20.2252	19.4133	19.8166	20.5461	19.2615	19.7193	19.7417	18.8398
Q8BWM0	Prostaglandin E synthase 2	Ptges2	43324	14	42.45	-0.244812	0.0625026	21.6247	21.5195	21.5803	21.8643	21.9044	21.7534	21.9442	21.966
Q924T2	28S ribosomal protein S2, mitochondrial	Mrps2	32313	1	5.84	-0.507545	0.063616	15.6372	15.9112	15.3809	14.9387	16.1041	16.0523	16.2576	15.4842
P08249	Malate dehydrogenase, mitochondrial	Mdh2	35611	27	66.57	-0.255372	0.0638683	27.7745	27.7275	27.6761	27.3455	27.8333	27.8926	27.8795	27.9397
Q9DCM0	Persulfide dioxygenase ETHE1, mitochondrial	Ethe1	27739	2	10.63	-0.810227	0.0645392	18.545	18.5621	18.4849	16.7615	18.9451	19.0589	18.853	18.7375
P26039	Talin-1	Tln1	269821	5	2.32	1.26855	0.0657145	17.8818	18.2564	18.5763	18.3931	17.8987	17.1111	14.9951	18.0285
P0DN34	NADH dehydrogenase [ubiquinone] 1 beta subcomplex subunit 1	Ndufb1	6954	5	85.96	-0.314742	0.0666378	22.4915	22.0531	22.1389	22.4688	22.8463	22.4922	22.6529	22.42
Q9DCN2	NADH-cytochrome b5 reductase 3	Cyb5r3	34128	8	30.9	0.314881	0.0670838	20.3935	20.2548	20.691	20.8234	20.1247	20.1085	20.2757	20.3944
Q99N15	17beta-hydroxysteroid dehydrogenase type 10/short chain L-3-hydroxyacyl-CoA dehydrogenase	Hsd17b10	27274	19	79.31	-0.294197	0.0674013	24.246	24.0506	23.8962	23.6435	24.2729	24.3161	24.2828	24.1413
Q9CQS4	Solute carrier family 25 member 46	Slc25a46	46224	1	2.63	-0.427698	0.0680706	14.7542	14.9334	14.9258	15.4845	15.0007	15.54	15.5388	15.7293
Q8CIM3	D-2-hydroxyglutarate dehydrogenase, mitochondrial	D2hgdh	58576	1	1.5	0.231061	0.0685805	18.1351	18.3154	18.2333	18.4133	17.8847	18.0555	18.1642	18.0684
P67778	Prohibitin	Phb	29820	20	76.47	-0.192828	0.0691738	25.3031	25.2993	25.4466	25.3563	25.547	25.4923	25.5824	25.5549
Q9CZW5	Mitochondrial import receptor subunit TOM70	Tomm70	67590	10	16.37	-0.288961	0.0692148	20.0622	20.3842	19.9349	19.804	20.3832	20.4035	20.2228	20.3317
P60335	Poly(rC)-binding protein 1	Pcbp1	37498	2	6.74	0.279712	0.0692837	17.8187	18.1563	17.7925	17.7267	17.5151	17.6073	17.8061	17.4469
Q9DCW4	Electron transfer flavoprotein subunit beta	Etfb	27623	21	75.69	-0.221168	0.0692979	26.3639	26.4343	26.4116	26.1437	26.4826	26.5899	26.5334	26.6322
Q8K021	Secretory carrier-associated membrane protein 1	Scamp1	38029	1	6.8	0.565301	0.0696576	16.5629	16.5472	16.4234	17.0454	16.2482	15.8541	16.7616	15.4538
Q61941	NAD(P) transhydrogenase, mitochondrial	Nnt	113838	53	42.91	0.373986	0.0700315	27.4911	27.5341	27.1651	27.6488	27.4691	27.0304	27.1495	26.6942
Q9CXT8	Mitochondrial-processing peptidase subunit beta	Pmpcb	54614	4	13.7	-0.37659	0.0700929	18.3451	18.3108	17.7645	17.7653	18.1221	18.5076	18.5855	18.4769
Q9DC70	NADH dehydrogenase [ubiquinone] iron-sulfur protein 7, mitochondrial	Ndufs7	24683	12	41.07	-0.232597	0.0701329	24.5585	24.6764	24.8069	24.5491	25.0232	24.8749	24.8973	24.726
Q8JZN5	Complex I assembly factor ACAD9, mitochondrial	Acad9	68722	20	39.52	-0.250006	0.0706336	22.7398	22.9212	22.4734	22.5413	22.9367	22.9092	22.9152	22.9146
Q9Z2Q5	39S ribosomal protein L40, mitochondrial	Mrpl40	24301	3	20.87	-0.396709	0.0711648	17.7658	17.2572	18.2496	17.8452	18.2554	18.1787	18.0816	18.1888
P03893	NADH-ubiquinone oxidoreductase chain 2	Mtnd2	38764	4	7.54	0.524707	0.0712078	21.8692	21.4194	21.1881	22.3004	21.313	21.074	21.4899	20.8014
Q8CAQ8	MICOS complex subunit Mic60	Immt	83900	63	64.33	-0.229899	0.0717046	25.0216	25.2085	24.9293	24.9183	25.3333	25.1056	25.3157	25.2428
Q8K411	Presequence protease, mitochondrial	Pitrm1	117372	3	5.31	-0.78413	0.0718287	17.7757	18.2593	16.3444	16.9077	18.0025	18.0311	18.4774	17.9126
Q9JI91	Alpha-actinin-2	Actn2	103834	20	29.98	0.400413	0.0733666	20.6676	20.8729	20.8657	20.7715	20.0545	20.0722	20.534	20.9154
P82347	Delta-sarcoglycan	Sgcd	32133	2	10.38	0.868321	0.0736274	16.5033	17.5892	17.6244	17.6292	16.0226	17.1794	15.5113	17.1594
Q60930	Voltage-dependent anion-selective channel protein 2	Vdac2	31733	15	53.9	0.295026	0.0741751	25.6793	25.4742	25.4582	25.6085	25.4642	25.1554	25.4774	24.943
Q9Z2I9	Succinate--CoA ligase [ADP-forming] subunit beta, mitochondrial	Sucla2	50114	40	57.88	-0.26418	0.0745858	25.5849	25.6036	25.2257	25.1936	25.6844	25.567	25.7289	25.6841
P08228	Superoxide dismutase [Cu-Zn]	Sod1	15943	4	32.47	0.371575	0.0748619	20.2373	20.0833	20.8601	20.1877	19.8359	20.1129	19.8185	20.1148
P05064	Fructose-bisphosphate aldolase A	Aldoa	39356	25	78.02	0.278928	0.075308	24.7121	24.8688	24.8616	25.1363	24.4697	24.5868	24.5191	24.8874
Q9JIK9	28S ribosomal protein S34, mitochondrial	Mrps34	25827	4	20.64	-0.270886	0.0753777	18.4002	18.6932	18.6091	18.8141	18.7022	18.8403	18.9474	19.1102
Q9JJW5	Myozenin-2	Myoz2	29762	3	16.29	-0.507975	0.0761806	17.9299	19.2082	18.5897	18.4655	19.2044	19.0952	18.7343	19.1913
E9Q9T8	Myosin-binding protein C, cardiac-type	Mybpc3	141308	41	42.6	0.262882	0.0764996	23.5572	23.4641	23.2336	23.4032	23.3996	23.1996	22.9758	23.0316
Q91YT0	NADH dehydrogenase [ubiquinone] flavoprotein 1, mitochondrial	Ndufv1	50834	37	77.37	-0.194366	0.077242	27.0026	27.1581	26.982	27.0838	27.3297	27.1781	27.2631	27.2332
Q9D7J4	Cytochrome c oxidase assembly protein COX20, mitochondrial	Cox20	13163	6	55.56	-0.435577	0.0780509	19.8975	19.5141	20.1102	20.4522	20.2855	20.1105	20.65	20.6703
Q8K3J1	NADH dehydrogenase [ubiquinone] iron-sulfur protein 8, mitochondrial	Ndufs8	24038	14	66.98	-0.193351	0.0786498	24.6459	24.4974	24.6712	24.7209	24.8741	24.7861	24.8245	24.8241
Q9CQY6	Ubiquinol-cytochrome-c reductase complex assembly factor 2	Uqcc2	16321	4	26.47	-0.186744	0.0799916	19.5318	19.6737	19.68	19.5966	19.7988	19.7397	19.8453	19.8453
P03888	NADH-ubiquinone oxidoreductase chain 1	Mtnd1	36059	9	14.47	0.427025	0.0806368	23.6937	23.2564	23.1109	23.9529	23.2114	23.0919	23.3123	22.6903
F7AEX1	Beta-adrenergic receptor kinase 1 (Fragment)	Grk2	9879	1	8.05	0.447164	0.080978	19.1713	19.8801	19.6995	19.1732	19.5404	18.7824	18.965	18.8477
Q6PB66	Leucine-rich PPR motif-containing protein, mitochondrial	Lrpprc	156615	54	41.95	-0.313487	0.0811929	23.571	23.8024	23.2516	23.2051	23.7177	23.7773	23.6156	23.9735
P16332	Methylmalonyl-CoA mutase, mitochondrial	Mmut	82844	13	27.67	-0.467325	0.0812389	21.2959	21.5481	20.816	20.3806	21.3677	21.4877	21.4305	21.6239
Q99JB8	Protein kinase C and casein kinase II substrate protein 3	Pacsin3	48585	4	12.97	-0.342564	0.0822164	18.1508	18.2806	17.6168	17.8222	18.1366	18.5522	18.1571	18.3947
O08917	Flotillin-1	Flot1	47513	6	18.69	0.231827	0.0823114	19.351	19.1794	19.4155	19.4391	19.0979	19.0106	19.3332	19.016
A0A0R4J0I1	Serine protease inhibitor A3K	Serpina3k	46673	6	23.21	-0.478833	0.0828285	18.9934	19.0778	18.5803	19.8615	19.6822	19.5465	19.7304	19.4694
P52503	NADH dehydrogenase [ubiquinone] iron-sulfur protein 6, mitochondrial	Ndufs6	13020	7	65.52	-0.19683	0.0837271	24.6105	24.5082	24.744	24.6094	24.8676	24.7944	24.8783	24.7191
Q9DCS9	NADH dehydrogenase [ubiquinone] 1 beta subcomplex subunit 10	Ndufb10	21024	19	66.48	-0.257331	0.0852506	24.9772	24.979	25.1854	24.6177	25.2122	25.1339	25.2335	25.2089
Q9Z0V7	Mitochondrial import inner membrane translocase subunit Tim17-B	Timm17b	18352	3	30.23	-0.325136	0.0854577	18.5173	18.0185	18.4896	18.7015	18.9827	18.5892	18.8274	18.6282
P20029	Endoplasmic reticulum chaperone BiP	Hspa5	72422	22	35.73	0.230558	0.0859852	23.2758	23.4183	23.0927	23.1825	23.1758	23.0724	22.9097	22.8892
Q8K1N1	Calcium-independent phospholipase A2-gamma	Pnpla8	87381	2	2.84	0.611025	0.0863337	17.2805	17.1741	17.8589	17.376	17.1781	15.931	16.693	17.4432
P17047	Lysosome-associated membrane glycoprotein 2	Lamp2	45681	1	1.93	0.324475	0.0867105	17.0844	17.4004	17.2419	17.6153	16.6699	17.1173	16.9736	17.2833
Q9CQH3	NADH dehydrogenase [ubiquinone] 1 beta subcomplex subunit 5, mitochondrial	Ndufb5	21710	9	33.33	-0.1983	0.0871331	24.4977	24.5036	24.5377	24.4763	24.8402	24.6668	24.7607	24.5407
P09671	Superoxide dismutase [Mn], mitochondrial	Sod2	24603	12	62.61	-0.230912	0.0879735	24.7752	24.8016	24.6922	24.4103	24.8009	24.9903	24.8603	24.9515
P42208	Septin-2	Septin2	41526	3	12.19	1.0403	0.0879834	17.6723	16.782	17.1235	17.6148	15.6772	17.2381	14.8279	17.2883
P22315	Ferrochelatase, mitochondrial	Fech	47130	5	18.1	-0.638804	0.0880287	18.071	18.9919	17.2627	18.0088	19.1302	18.49	18.7796	18.4897
Q3ULF4	Paraplegin	Spg7	85996	2	3.84	-0.493914	0.0884695	17.2247	17.5939	17.3098	18.2405	17.8021	18.2552	17.7793	18.5079
Q9DCM2	Glutathione S-transferase kappa 1	Gstk1	25704	16	57.52	-0.1867	0.0885336	22.4189	22.2496	22.3411	22.3115	22.5313	22.5644	22.404	22.5682
Q9JHL1	Na(+)/H(+) exchange regulatory cofactor NHE-RF2	Slc9a3r2	37403	2	9.2	0.342017	0.0893768	17.27	17.8778	17.5979	17.5105	16.8874	17.5706	17.2049	17.2253
Q9WTP6	Adenylate kinase 2, mitochondrial	Ak2	26469	6	22.59	0.329342	0.0894469	19.7841	19.9416	20.0518	20.1797	19.9428	19.7002	19.7851	19.2118
Q5F285	Transmembrane protein 256	Tmem256	11656	1	24.78	-0.266137	0.0899501	18.7869	18.6595	18.6525	19.0774	19.2759	19.1117	18.8932	18.9601
A2ASS6	Titin	Ttn	3906488	17	0.8	1.68736	0.0913896	17.9219	15.1116	16.3987	20.0432	15.8863	15.5611	15.6171	15.6615
P62984	Ubiquitin-60S ribosomal protein L40	Uba52	14728	2	22.66	0.18594	0.0914809	20.6907	20.6212	20.6837	20.7507	20.6044	20.5457	20.4626	20.3899
O54988	STE20-like serine/threonine-protein kinase	Slk	141457	1	1.05	-0.329462	0.0917699	18.4141	18.9146	18.6167	18.2481	18.6463	18.8021	18.8932	19.1698
Q8K1Z0	Ubiquinone biosynthesis protein COQ9, mitochondrial	Coq9	35083	11	41.21	-0.248794	0.0921944	23.4613	23.3964	23.4134	22.9929	23.4275	23.607	23.5872	23.6377
Q9CQ40	39S ribosomal protein L49, mitochondrial	Mrpl49	19133	2	15.66	-0.290108	0.0924083	17.5592	17.5345	17.6562	17.9734	17.7129	18.0183	17.8991	18.2534
Q9D7J9	Enoyl-CoA hydratase domain-containing protein 3, mitochondrial	Echdc3	32402	2	17	-1.03936	0.0944653	17.1318	14.825	17.186	16.4192	17.7973	18.0277	16.4059	17.4885
Q9JLZ3	Methylglutaconyl-CoA hydratase, mitochondrial	Auh	33395	8	22.29	-0.241681	0.0953017	21.6724	21.8058	21.7437	21.3853	21.7659	21.7937	21.9776	22.0366
P43023	Cytochrome c oxidase subunit 6A2, mitochondrial	Cox6a2	10749	2	40.21	-0.39001	0.0953393	20.2317	20.1078	20.3695	19.9802	20.1845	21.1032	20.6915	20.27
Q925I1	ATPase family AAA domain-containing protein 3	Atad3	66742	15	28.26	-0.236555	0.0954829	21.9399	22.1152	21.7538	21.7864	22.2326	21.9215	22.1667	22.2207
Q3UQS2	Leucine-rich single-pass membrane protein 1	Lsmem1	14186	1	13.28	-0.320259	0.0973058	15.3832	15.5592	15.8356	15.4959	16.2098	16.0575	15.7447	15.5429
P63276	40S ribosomal protein S17	Rps17	15524	1	16.3	0.442072	0.0974787	16.836	16.7708	16.6094	15.7918	16.0543	16.3402	16.0528	15.7924
P04117	Fatty acid-binding protein, adipocyte	Fabp4	14650	6	44.7	0.319508	0.0976555	20.0815	20.0283	20.525	20.5854	20.1061	19.7024	20.1677	19.9659
P31001	Desmin	Des	53498	19	46.48	0.369779	0.0976824	21.7205	21.8975	21.9745	22.0827	21.1159	21.5469	21.4473	22.0861
O89051	Integral membrane protein 2B	Itm2b	30260	1	7.14	0.283504	0.0977459	16.3987	16.6124	16.5226	16.8255	16.5824	16.1359	16.4337	16.0732
Q8BH86	D-glutamate cyclase, mitochondrial	Dglucy	66366	7	14.75	-0.423577	0.0977885	19.3023	19.3012	18.7401	18.442	19.0144	19.4534	19.3455	19.6666
Q6PHZ2	Calcium/calmodulin-dependent protein kinase type II subunit delta	Camk2d	56369	6	19.44	0.20939	0.0981612	18.4672	18.6381	18.3379	18.6673	18.424	18.2709	18.3298	18.2483
Q9CWE0	Mitochondrial fission regulator 1-like	Mtfr1l	31726	2	11.42	-0.607798	0.0984946	16.5048	15.4687	15.8442	15.6352	16.9453	16.6105	15.5792	16.7491
Q921I1	Serotransferrin	Tf	76724	10	18.79	0.236667	0.0985805	20.3033	20.4757	20.1638	20.3994	20.3435	19.9082	20.0789	20.0649
Q9CQW2	ADP-ribosylation factor-like protein 8B	Arl8b	21539	5	27.96	0.502202	0.0998225	17.7985	17.5634	17.8874	18.1242	17.172	17.3909	18.0924	16.7093
P47738	Aldehyde dehydrogenase, mitochondrial	Aldh2	56538	22	45.47	-0.226394	0.0999354	23.9332	24.0196	23.6064	23.649	24.0083	24.0062	24.0152	24.0841
Q8VE38	Oxidoreductase NAD-binding domain-containing protein 1	Oxnad1	34727	2	10.61	-0.433353	0.100524	17.4577	18.0013	17.7057	17.3169	18.2518	18.2276	17.4084	18.3273
O09174	Alpha-methylacyl-CoA racemase	Amacr	41704	5	16.27	-0.240333	0.100775	19.0208	19.0077	18.9412	18.8559	19.023	19.0011	19.4575	19.3054
Q78IK4	MICOS complex subunit Mic27	Apool	29261	14	57.74	-0.204514	0.101269	23.1377	23.0911	23.1067	23.389	23.418	23.2979	23.5005	23.3263
P63030	Mitochondrial pyruvate carrier 1	Mpc1	12455	13	71.56	-0.709372	0.102645	21.4566	20.3635	20.2945	21.6461	22.166	22.116	21.2093	21.1068
Q9CWX2	Complex I intermediate-associated protein 30, mitochondrial	Ndufaf1	37810	4	14.94	-0.575494	0.103114	17.2172	17.0377	17.4892	18.1961	18.3307	17.7635	17.5002	18.6478
P51667	Myosin regulatory light chain 2, ventricular/cardiac muscle isoform	Myl2	18864	20	85.54	0.364895	0.104133	24.1112	24.1229	24.5938	24.3952	23.5015	23.8661	24.0039	24.3921
Q5GH64	XK-related protein 7	Xkr7	64302	1	2.59	-0.240672	0.105251	22.7213	22.8294	22.3813	22.3703	22.7388	22.8412	22.8726	22.8125
Q91VD9	NADH-ubiquinone oxidoreductase 75 kDa subunit, mitochondrial	Ndufs1	79777	83	78.68	-0.207213	0.105325	27.9056	28.1406	27.757	27.8879	28.2282	28.0332	28.1474	28.1111
Q3V460	Gene model 561, (NCBI)	Smim26	11963	1	10.28	-0.22129	0.105459	17.4961	17.556	17.8943	17.8455	17.8733	17.8815	17.9575	17.9647
P70404	Isocitrate dehydrogenase [NAD] subunit gamma 1, mitochondrial	Idh3g	42785	21	40.71	-0.327297	0.107275	24.366	24.4586	24.0996	23.6133	24.3993	24.5488	24.4358	24.4627
Q9CPP6	NADH dehydrogenase [ubiquinone] 1 alpha subcomplex subunit 5	Ndufa5	13360	14	75.86	-0.21286	0.111544	24.5567	24.3865	24.6991	24.7931	24.9407	24.7966	24.826	24.7235
P63101	14-3-3 protein zeta/delta	Ywhaz	27771	5	21.63	0.277023	0.111909	17.8752	18.0933	18.4618	18.3831	17.9947	17.9573	17.6981	18.0552
Q9Z0V8	Mitochondrial import inner membrane translocase subunit Tim17-A	Timm17a	18112	1	12.87	-0.414994	0.11206	16.6518	16.1372	16.0655	17.089	17.0623	16.7369	16.7021	17.1021
Q60932	Voltage-dependent anion-selective channel protein 1	Vdac1	32351	23	79.05	0.232828	0.112702	27.1991	27.2173	27.2819	27.1806	27.1315	26.9968	27.1659	26.6534
P27546	Microtubule-associated protein 4	Map4	117429	5	7.2	0.279639	0.113153	18.5061	18.9134	18.6177	18.1935	18.3801	18.2387	18.3594	18.134
P70426	GTP-binding protein Rit1	Rit1	25169	2	5.02	0.289603	0.113771	20.9794	21.2344	21.27	20.9213	21.0283	20.8526	20.3973	20.9683
P06151	L-lactate dehydrogenase A chain	Ldha	36499	8	25.6	0.275355	0.113808	17.7386	17.5719	17.7334	17.7517	17.1868	17.612	17.7468	17.1486
P47955	60S acidic ribosomal protein P1	Rplp1	11475	1	14.04	0.29382	0.11513	17.4868	17.0517	17.2517	17.7616	17.1335	16.9704	17.3019	16.9707
Q9D517	1-acyl-sn-glycerol-3-phosphate acyltransferase gamma	Agpat3	43296	1	2.93	0.555262	0.115449	17.2618	16.5922	16.5437	17.8848	16.9345	16.4488	16.6268	16.0512
P97450	ATP synthase-coupling factor 6, mitochondrial	Atp5pf	12496	4	43.52	0.559372	0.115622	22.6759	22.5728	23.3267	22.5321	21.5269	21.8208	22.7288	22.7936
Q811U4	Mitofusin-1	Mfn1	83726	10	17	0.270742	0.117979	19.9267	20.3495	19.6439	19.7681	19.6821	19.6606	19.6792	19.5835
Q80XL6	Acyl-CoA dehydrogenase family member 11	Acad11	87366	5	8.09	0.279748	0.118015	19.5441	20.0731	19.4215	19.6291	19.2377	19.5407	19.2604	19.51
D6REH1	Peroxisomal membrane protein 2	Pxmp2	9438	2	25.29	0.273639	0.119266	18.3521	18.3689	18.8638	18.5296	18.525	18.3071	18.1496	18.0381
P62918	60S ribosomal protein L8	Rpl8	28025	1	4.28	0.450368	0.119799	17.1279	17.7814	18.1552	17.8766	16.7379	17.5396	17.2379	17.6241
Q8BGP6	Solute carrier family 25 member 40	Slc25a40	37964	3	9.79	-0.600943	0.12041	16.8867	15.5782	16.6108	16.7358	17.587	16.8422	17.4119	16.3741
Q9WTR5	Cadherin-13	Cdh13	78186	9	17.51	-0.224242	0.121213	21.6251	22.0208	21.6472	21.4887	21.9673	21.9598	21.8679	21.8838
Q9DCZ4	MICOS complex subunit Mic26	Apoo	22604	7	49.49	-0.171034	0.12365	23.8508	23.7726	24.017	23.9461	24.1461	24.029	24.0503	24.045
Q61425	Hydroxyacyl-coenzyme A dehydrogenase, mitochondrial	Hadh	34464	23	76.11	-0.22039	0.124206	25.5464	25.4415	25.131	25.3173	25.3877	25.5709	25.6228	25.7363
G3X9Q1	Integrin alpha-7	Itga7	124614	2	2.64	0.323731	0.124502	17.4198	17.349	16.8931	17.7829	17.3012	16.9726	16.9053	16.9707
Q9D8Y1	Transmembrane protein 126A	Tmem126a	21539	7	33.16	-0.269374	0.125632	20.8483	20.9842	21.2777	20.9732	21.6004	20.9648	21.2497	21.346
Q9CQS8	Protein transport protein Sec61 subunit beta	Sec61b	9958	2	26.04	0.648833	0.125813	18.09	18.002	18.3265	16.9056	17.3735	17.7428	16.2686	17.344
Q9ESW4	Acylglycerol kinase, mitochondrial	Agk	46976	4	14.96	-0.411136	0.127798	19.5741	18.9574	19.2843	19.6699	19.1274	19.9895	19.9075	20.1058
P04247	Myoglobin	Mb	17070	7	57.79	-0.35613	0.128425	23.1913	23.1364	23.3859	22.7744	23.9309	23.6539	23.2571	23.0705
Q9CQ92	Mitochondrial fission 1 protein	Fis1	17009	6	44.08	0.26306	0.129126	19.9451	19.9337	20.4054	20.4182	19.9182	19.7938	20.1287	19.8095
P26645	Myristoylated alanine-rich C-kinase substrate	Marcks	29661	3	11.33	-0.743659	0.133044	16.3267	16.413	16.3189	14.2642	16.3507	16.6566	16.718	16.5721
P19157	Glutathione S-transferase P 1	Gstp1	23609	1	5.24	-0.306776	0.134235	16.8176	16.9683	16.7113	16.2907	17.0596	16.8826	17.3467	16.726
Q64433	10 kDa heat shock protein, mitochondrial	Hspe1	10963	4	43.14	-0.328855	0.135154	21.4517	21.6956	21.9212	21.5055	21.6996	21.6128	22.1898	22.3873
P56480	ATP synthase subunit beta, mitochondrial	Atp5f1b	56300	57	75.61	-0.170019	0.135566	30.8455	30.976	30.6926	30.7577	31.053	30.9234	30.983	30.9924
D3Z494	Aldo-keto reductase family 1, member B10 (aldose reductase)	Akr1b10	32746	4	15.97	-0.7468	0.136361	19.9076	20.3836	19.9606	18.0315	20.5057	20.0464	20.2092	20.5093
Q80Y14	Glutaredoxin-related protein 5, mitochondrial	Glrx5	16292	1	9.21	-0.210298	0.136905	17.7776	17.6484	17.5121	17.5256	17.6787	17.6611	17.9129	18.0522
Q9CY16	28S ribosomal protein S28, mitochondrial	Mrps28	20520	2	10.22	-0.535518	0.137797	16.6866	17.0816	16.4458	17.8715	17.6407	17.9647	17.674	16.9482
Q99LX0	Parkinson disease protein 7 homolog	Park7	20021	1	8.47	-0.315087	0.138072	17.2085	16.8143	17.358	17.2377	17.3024	17.1874	17.9566	17.4324
Q9WVK4	EH domain-containing protein 1	Ehd1	60603	19	38.76	-0.172014	0.139494	21.0856	21.1301	21.1157	21.3657	21.3221	21.2963	21.3264	21.4405
Q91YY4	ATP synthase mitochondrial F1 complex assembly factor 2	Atpaf2	33289	1	3.81	-0.291921	0.139646	16.9372	16.9827	16.9007	16.5067	16.7457	17.4518	17.0248	17.2726
P62259	14-3-3 protein epsilon	Ywhae	29174	4	16.08	0.429474	0.141637	18.4132	18.5919	18.6744	17.6359	17.7693	18.2253	17.4323	18.1706
Q8BYM8	Probable cysteine--tRNA ligase, mitochondrial	Cars2	61272	6	16.15	-0.401124	0.141797	18.7348	18.7641	17.8756	18.2162	19.2788	18.8623	18.5186	18.5356
Q91VN4	MICOS complex subunit Mic25	Chchd6	29852	4	15.38	-0.228486	0.1437	18.1701	17.9025	18.4683	18.0098	18.4345	18.2907	18.2553	18.4842
Q9QYC0	Alpha-adducin	Add1	80647	2	3.81	0.582504	0.144437	18.0274	17.9818	17.8001	16.2537	16.9278	16.9303	16.9389	16.9358
Q99KI0	Aconitate hydratase, mitochondrial	Aco2	85464	60	62.05	-0.261518	0.145561	28.411	28.4362	27.9794	28.1817	28.6607	28.142	28.5607	28.6909
O35683	NADH dehydrogenase [ubiquinone] 1 alpha subcomplex subunit 1	Ndufa1	8139	2	14.29	-0.180351	0.146686	22.2336	22.237	22.4889	22.4891	22.6447	22.4517	22.5968	22.4767
P40630	Transcription factor A, mitochondrial	Tfam	27988	4	17.28	0.264468	0.146998	19.6804	19.9893	20.3131	19.8388	19.6875	19.818	19.4009	19.8572
Q6IM74	Reticulon	Rtn2	22239	6	41.18	0.400505	0.147121	20.3786	19.8485	20.2504	20.6038	20.2896	20.2323	19.6368	19.3206
Q3TJL8	Uncharacterized protein	Pdia6	48670	8	27.42	0.320669	0.147125	19.3157	19.5667	18.8935	19.7278	18.8616	19.286	19.2409	18.8325
P34914	Bifunctional epoxide hydrolase 2	Ephx2	62515	13	29.96	-0.290837	0.147679	20.4672	20.6221	20.1415	20.4538	20.3129	21.0222	20.5731	20.9398
Q9D855	Cytochrome b-c1 complex subunit 7	Uqcrb	13527	14	59.46	-0.187298	0.147817	25.8893	25.8296	26.1269	25.8674	26.3044	26.1055	26.0657	25.9867
Q8K0E8	Fibrinogen beta chain	Fgb	54753	4	11.64	0.733435	0.14923	18.4363	18.2139	18.4804	17.3974	18.0119	17.9549	15.9598	17.6677
Q9CRA9	FGFR1 oncogene partner 2 homolog	Fgfr1op2	29374	1	3.56	-0.751603	0.149656	17.4615	19.467	19.0622	17.2457	19.0292	19.1361	18.9403	19.1371
O88967	ATP-dependent zinc metalloprotease YME1L1	Yme1l1	80028	3	7.55	-0.463304	0.149711	17.0411	17.5988	17.145	16.4212	17.2534	17.7687	17.0095	18.0278
Q9DCF9	Translocon-associated protein subunit gamma	Ssr3	21064	1	7.57	0.190421	0.150556	16.8474	17.0584	17.1828	17.1729	16.7552	17.0431	16.8035	16.8979
Q9D1D4	Transmembrane emp24 domain-containing protein 10	Tmed10	24911	5	18.26	0.381838	0.151259	19.1469	18.8108	19.4219	19.4464	18.7518	19.1843	19.1548	18.2078
Q01853	Transitional endoplasmic reticulum ATPase	Vcp	89322	14	23.2	0.236931	0.151879	20.7891	20.7885	20.5152	20.6393	20.6816	20.6527	20.3095	20.1407
Q71RI9	Kynurenine--oxoglutarate transaminase 3	Kyat3	51126	5	16.92	-0.332792	0.154309	19.1698	19.9528	19.2787	18.8965	19.7663	19.679	19.717	19.4667
Q9CZP5	Mitochondrial chaperone BCS1	Bcs1l	47406	6	14.35	-0.220282	0.155179	19.5367	19.6381	19.2228	19.5149	19.7758	19.6839	19.9031	19.4308
Q3V384	AFG1-like ATPase	Afg1l	54313	9	20.62	-0.293496	0.155754	19.8263	19.9264	19.2704	19.1706	19.8847	19.8143	19.9813	19.6874
F6WLA9	Glutamate-rich 2 (Fragment)	Erich2	9015	1	8.64	-0.313872	0.15613	17.999	17.9055	17.9986	17.7318	18.6491	18.5138	17.9105	17.817
Q02788	Collagen alpha-2(VI) chain	Col6a2	110334	5	7.93	0.330189	0.156346	19.2692	19.4116	19.4372	19.2265	18.9455	18.8419	18.5869	19.6494
Q91ZE0	Trimethyllysine dioxygenase, mitochondrial	Tmlhe	49610	2	5.46	-0.329432	0.160039	16.8662	16.1088	16.4925	15.949	16.8222	16.6229	16.3866	16.9026
P61804	Dolichyl-diphosphooligosaccharide--protein glycosyltransferase subunit DAD1	Dad1	12497	1	10.62	0.366479	0.160125	16.6449	16.6909	17.0308	17.7076	16.3672	16.6267	16.7711	16.8432
P58281	Dynamin-like 120 kDa protein, mitochondrial	Opa1	111339	41	48.33	-0.154388	0.160596	22.2517	22.1594	22.0528	22.188	22.3954	22.1921	22.3558	22.3261
Q91WK1	SPRY domain-containing protein 4	Spryd4	23275	4	21.26	-0.363556	0.160621	17.6949	18.6041	18.0172	17.6193	18.6313	18.5157	18.0031	18.2397
Q99NB1	Acetyl-coenzyme A synthetase 2-like, mitochondrial	Acss1	74623	25	47.51	-0.209853	0.163376	23.4758	23.633	23.0989	23.214	23.4746	23.6011	23.5252	23.6603
Q9CWU6	Ubiquinol-cytochrome-c reductase complex assembly factor 1	Uqcc1	34300	5	21.02	-0.213073	0.164099	20.0001	19.5515	19.8257	19.795	20.2178	20.0118	19.7593	20.0357
Q5IRJ6	Zinc transporter 9	Slc30a9	62875	4	8.82	-0.170955	0.16505	19.0981	19.1316	19.0093	19.3511	19.2564	19.2474	19.4475	19.3227
Q9JI39	ATP-binding cassette sub-family B member 10, mitochondrial	Abcb10	77188	8	14.83	-0.282612	0.165934	20.3393	20.2511	19.6841	20.5289	20.5967	20.3701	20.6436	20.3234
O35855	Branched-chain-amino-acid aminotransferase, mitochondrial	Bcat2	44127	11	30.03	-0.286322	0.166052	22.4584	22.3583	21.7846	21.914	22.61	22.5863	22.1106	22.3537
Q9D8H7	Metalloendopeptidase OMA1, mitochondrial	Oma1	58878	2	4.03	-0.201787	0.166533	17.7396	17.474	17.5176	17.9564	18.0027	17.7628	17.8762	17.853
P63260	Actin, cytoplasmic 2	Actg1	41793	24	66.67	0.186482	0.166646	15.9819	16.2205	16.1677	16.1084	15.7741	16.1786	15.9672	15.8125
P62075	Mitochondrial import inner membrane translocase subunit Tim13	Timm13	10458	1	14.74	0.31987	0.16942	16.5814	16.7365	17.2547	17.3019	16.5122	16.3065	16.8159	16.9605
P17751	Triosephosphate isomerase	Tpi1	32192	4	19.06	-0.195445	0.170904	19.8631	20.1276	20.0464	20.382	20.2477	20.2074	20.4192	20.3265
Q64331	Unconventional myosin-VI	Myo6	146409	1	0.55	-0.553314	0.171392	17.5498	17.4913	17.4754	17.9234	19.3041	18.2876	17.5663	17.4951
Q9DB77	Cytochrome b-c1 complex subunit 2, mitochondrial	Uqcrc2	48235	34	72.41	-0.185022	0.172058	28.3908	28.5182	28.3767	28.0966	28.578	28.3688	28.6445	28.5312
Q8VE22	28S ribosomal protein S23, mitochondrial	Mrps23	20348	3	22.03	-0.190364	0.172089	18.4118	18.2884	18.492	18.1456	18.4448	18.6947	18.3315	18.6283
A0A0J9YVJ3	Mitochondrial glutamate carrier 1 (Fragment)	Slc25a22	10313	2	21.21	-0.152856	0.173073	18.6533	18.4023	18.4184	18.6077	18.6652	18.6824	18.7078	18.6377
G5E902	Phosphate carrier protein, mitochondrial	Slc25a3	39736	28	62.57	0.196575	0.173564	28.2607	28.2051	28.2439	28.3512	28.1569	28.0475	28.3099	27.7602
Q9D1I6	39S ribosomal protein L14, mitochondrial	Mrpl14	15874	2	13.1	-0.426903	0.173576	17.4737	16.5539	17.9924	17.5207	17.9746	17.9094	17.4091	17.9553
Q9DCT8	Cysteine-rich protein 2	Crip2	22727	1	15.38	-0.343523	0.174854	17.6985	16.8252	17.2294	17.8208	17.6799	18.0931	17.541	17.6339
P03921	NADH-ubiquinone oxidoreductase chain 5	Mtnd5	68475	8	17.63	0.406696	0.17597	23.7551	23.0636	22.9661	23.8775	23.2433	22.9685	23.3905	22.4332
O70325	Phospholipid hydroperoxide glutathione peroxidase	Gpx4	22229	3	18.78	0.251668	0.17712	20.4158	20.6446	20.794	20.9585	20.6672	20.2615	20.698	20.1795
Q8BH59	Calcium-binding mitochondrial carrier protein Aralar1	Slc25a12	74570	43	69.13	-0.170149	0.178171	26.2254	26.4203	25.9933	26.2012	26.4015	26.2917	26.4231	26.4045
A0A0M4TR03	Olfactory receptor (Fragment)	Olfr30	17371	1	7.59	0.486906	0.178327	18.5569	18.0731	18.5934	19.6089	18.2478	17.6869	18.2326	18.7172
P58771	Tropomyosin alpha-1 chain	Tpm1	32681	5	21.48	-0.695683	0.178823	16.9781	17.1113	17.4004	18.6871	18.5307	18.8842	17.0599	18.4848
P09411	Phosphoglycerate kinase 1	Pgk1	44550	4	15.11	-0.209512	0.17955	18.6898	18.929	18.5673	18.7478	19.2602	18.9614	18.7692	18.7812
Q9WUM5	Succinate--CoA ligase [ADP/GDP-forming] subunit alpha, mitochondrial	Suclg1	36155	13	34.68	-0.20557	0.18065	24.385	24.3989	24.2609	23.9056	24.4841	24.5496	24.4951	24.2439
Q9CQ22	Ragulator complex protein LAMTOR1	Lamtor1	17749	1	7.45	-0.44462	0.182571	15.57	14.9863	16.3763	16.4223	16.3552	16.0566	16.3228	16.3988
Q8BWF0	Succinate-semialdehyde dehydrogenase, mitochondrial	Aldh5a1	55968	9	27.15	-0.241775	0.183267	21.2419	21.4833	20.7204	20.9403	21.252	21.3295	21.3407	21.4308
Q8R4K2	Interleukin-1 receptor-associated kinase 4	Irak4	50872	1	1.96	-0.199824	0.183795	17.9916	18.1295	18.1368	18.1061	18.2685	18.1189	18.6502	18.1257
Q8K0Z7	Translational activator of cytochrome c oxidase 1	Taco1	32314	3	15.99	-0.572607	0.185953	17.0644	17.5341	17.4559	18.4452	18.1334	18.7724	17.1898	18.6945
Q9CQA3	Succinate dehydrogenase [ubiquinone] iron-sulfur subunit, mitochondrial	Sdhb	31814	25	60.99	-0.162722	0.186039	26.4936	26.782	26.7269	26.8248	26.9892	26.7668	26.877	26.8451
Q8BP67	60S ribosomal protein L24	Rpl24	17779	3	14.01	0.768388	0.187188	17.4728	18.7916	17.2232	18.1942	15.9683	16.9339	17.1807	18.5254
Q80ZS3	28S ribosomal protein S26, mitochondrial	Mrps26	23444	1	9	-0.282129	0.187455	14.9403	15.2383	15.1749	14.9033	15.3876	14.7835	15.6494	15.5647
Q8C3X2	Coiled-coil domain-containing protein 90B, mitochondrial	Ccdc90b	29597	5	28.91	-0.433255	0.190792	17.7137	18.3584	18.4613	18.848	18.0442	18.769	19.1226	19.1787
Q61171	Peroxiredoxin-2	Prdx2	21779	2	9.6	0.258594	0.193035	18.5399	18.7774	19.0277	18.6736	18.4947	18.8994	18.4938	18.0964
Q61387	Cytochrome c oxidase subunit 7A-related protein, mitochondrial	Cox7a2l	12399	1	11.71	-0.221183	0.193238	18.7011	18.8239	19.0544	18.5081	19.1187	18.7631	19.2232	18.8673
Q9CPQ1	Cytochrome c oxidase subunit 6C	Cox6c	8469	13	85.53	-0.230448	0.19411	25.567	25.3985	25.7015	25.4174	26.1358	25.7568	25.7134	25.4002
Q91VC9	Growth hormone-inducible transmembrane protein	Ghitm	37275	3	6.36	0.308667	0.194856	18.9926	19.0198	18.2599	19.1154	18.8072	18.4492	18.7135	18.1832
Q8BK72	28S ribosomal protein S27, mitochondrial	Mrps27	47779	1	2.65	-0.254044	0.196053	17.2658	16.6781	16.8576	16.9738	16.9619	16.9371	17.38	17.5124
Q60994	Adiponectin	Adipoq	26809	4	21.05	0.194408	0.198181	20.1087	19.7887	20.1207	20.2965	19.9474	19.9439	19.9909	19.6548
Q9DBG5	Perilipin-3	Plin3	47262	4	17.39	0.305804	0.198727	18.3262	17.678	17.5293	18.203	17.506	17.8299	17.8977	17.2797
Q8R127	Saccharopine dehydrogenase-like oxidoreductase	Sccpdh	47129	8	31.7	-0.167511	0.20058	19.9747	20.3239	20.1284	20.0233	20.303	20.1398	20.4458	20.2318
P02469	Laminin subunit beta-1	Lamb1	197090	1	0.84	0.244053	0.203721	16.1561	16.2195	16.3109	16.7089	16.0352	16.3453	15.7434	16.2954
P03911	NADH-ubiquinone oxidoreductase chain 4	Mtnd4	51882	11	19.83	0.379757	0.205944	23.1796	22.5427	22.1411	23.2356	22.619	22.3507	22.6956	21.9146
Q99N96	39S ribosomal protein L1, mitochondrial	Mrpl1	37597	4	17.26	-0.263394	0.207571	18.4326	18.39	18.8282	18.5345	19.3476	18.5656	18.6016	18.7241
Q9ES83	Blood vessel epicardial substance	Bves	41016	5	16.76	0.843209	0.208036	18.0607	18.0324	16.9899	18.6134	18.0579	17.9546	17.0817	15.2294
O08528	Hexokinase-2	Hk2	102535	28	32.72	-0.156208	0.212269	21.6257	21.6898	21.3614	21.7806	21.7873	21.8057	21.7183	21.7712
P10649	Glutathione S-transferase Mu 1	Gstm1	25970	6	31.19	0.270713	0.2123	18.8689	18.0912	18.9426	18.5881	18.1892	18.6448	18.3143	18.2596
Q9QY76	Vesicle-associated membrane protein-associated protein B	Vapb	26946	4	16.05	0.223014	0.213352	19.6586	19.4713	20.0759	19.5643	19.4186	19.7354	19.2271	19.4969
D3Z7Q2	Small integral membrane protein 20	Smim20	7818	1	20.29	-0.161397	0.215252	17.8779	17.5659	17.8957	17.7689	18.1008	17.7851	17.9675	17.9005
Q9ER88	28S ribosomal protein S29, mitochondrial	Dap3	44699	3	11.51	-0.448878	0.2165	16.5785	16.9495	16.5627	15.9874	17.1765	15.9707	17.4303	17.2961
Q9JHI5	Isovaleryl-CoA dehydrogenase, mitochondrial	Ivd	46325	26	61.08	-0.187409	0.216665	24.914	24.9827	24.689	24.4012	24.894	24.9197	24.9333	24.9895
O08547	Vesicle-trafficking protein SEC22b	Sec22b	24741	2	12.09	0.232615	0.217593	17.7958	17.3994	17.8349	17.4095	16.9675	17.4859	17.5737	17.482
Q7TMM9	Tubulin beta-2A chain	Tubb2a	49907	16	37.3	-0.203537	0.222129	17.7309	17.5781	17.1843	17.8252	17.6989	17.691	17.7915	17.9514
Q62407	Striated muscle-specific serine/threonine-protein kinase	Speg	354343	2	0.8	0.235774	0.222363	15.8	16.2438	16.2804	16.218	15.8204	15.5898	16.313	15.8759
Q9D379	Epoxide hydrolase 1	Ephx1	52577	2	6.15	-0.188704	0.222925	17.1632	17.1626	16.9237	17.1093	17.1108	17.1445	17.6487	17.2096
P15864	Histone H1.2	H1-2	21267	1	5.19	0.261825	0.223774	17.8351	17.75	18.3475	17.4282	17.4528	17.8826	17.4692	17.5088
P47934	Carnitine O-acetyltransferase	Crat	70840	19	31.47	-0.234439	0.223923	24.1907	24.5016	23.938	23.623	24.285	24.3326	24.2413	24.3322
P82348	Gamma-sarcoglycan	Sgcg	32082	1	6.53	0.317697	0.22431	16.6488	17.0965	17.1334	17.261	16.3191	16.2964	17.0762	17.1771
P84104	Serine/arginine-rich splicing factor 3	Srsf3	19330	2	18.29	0.602035	0.224584	16.9042	17.8356	18.6079	17.6915	16.5485	16.3358	17.8142	17.9326
Q9QZH6	Evolutionarily conserved signaling intermediate in Toll pathway, mitochondrial	Ecsit	49799	3	9.89	-0.225079	0.227951	17.6147	17.2705	16.9336	16.9391	17.3818	17.2315	17.6135	17.4314
P09103	Protein disulfide-isomerase	P4hb	57058	10	28.49	0.128707	0.23144	20.7035	20.6351	20.5433	20.5645	20.3804	20.4308	20.5397	20.5807
P68368	Tubulin alpha-4A chain	Tuba4a	49924	7	23.21	0.223608	0.23157	18.8705	18.8058	18.723	18.871	18.8075	18.6795	18.8184	18.0706
Q9JLT4	Thioredoxin reductase 2, mitochondrial	Txnrd2	56603	3	7.25	0.337665	0.232214	17.0757	17.189	16.703	16.7497	16.0116	16.7695	16.3216	17.2641
Q8VDD5	Myosin-9	Myh9	226372	9	6.48	0.235316	0.232303	18.4354	18.8054	19.018	18.3377	18.4056	18.4106	18.1485	18.6905
O55131	Septin-7	Septin7	50550	2	9.17	0.410283	0.233363	16.9511	17.216	16.8074	17.4984	16.5631	17.5986	16.7054	15.9646
Q8QZT1	Acetyl-CoA acetyltransferase, mitochondrial	Acat1	44816	30	65.33	-0.176691	0.23491	26.2379	26.216	25.9494	25.7166	26.1981	26.2221	26.1094	26.2972
Q3UTJ2	Sorbin and SH3 domain-containing protein 2	Sorbs2	132349	1	1.02	-0.554127	0.238484	16.0717	16.8767	16.7463	16.1445	16.3868	16.3547	18.3735	16.9408
Q9CRB8	Mitochondrial fission process protein 1	Mtfp1	18314	7	40.96	-0.124331	0.238774	23.3755	23.2292	23.3828	23.4103	23.5281	23.385	23.5386	23.4434
P07310	Creatine kinase M-type	Ckm	43045	11	35.17	-0.150487	0.239191	21.6633	21.7349	21.8235	21.9979	21.9562	22.0114	21.7738	22.0801
O70250	Phosphoglycerate mutase 2	Pgam2	28827	2	9.09	-0.227226	0.239979	18.7436	18.957	18.2938	19.0613	19.2039	19.0002	18.7983	18.9622
P68033	Actin, alpha cardiac muscle 1	Actc1	42019	32	67.11	-0.196484	0.242365	24.6103	24.6205	24.858	24.7548	24.6062	24.9658	24.7759	25.2817
P63017	Heat shock cognate 71 kDa protein	Hspa8	70871	16	30.5	0.118622	0.243228	22.2142	22.3794	22.2347	22.1942	22.1478	22.1434	22.093	22.1638
P63024	Vesicle-associated membrane protein 3	Vamp3	11480	3	39.81	-0.178081	0.244669	18.9163	19.101	18.8441	18.8363	19.3034	19.1492	19.2053	18.7522
P05201	Aspartate aminotransferase, cytoplasmic	Got1	46248	14	43.1	0.120152	0.248359	21.8459	21.9092	21.8739	21.9279	21.6436	21.7432	21.8435	21.8461
Q9CQ54	NADH dehydrogenase [ubiquinone] 1 subunit C2	Ndufc2	14164	13	51.67	-0.162805	0.248882	23.814	23.8142	24.076	23.7539	24.2767	24.032	23.9798	23.8209
Q9JJL8	Serine--tRNA ligase, mitochondrial	Sars2	58316	1	3.47	-0.211395	0.249933	16.8613	16.5757	16.4527	16.8409	16.6985	17.3168	16.8629	16.6979
Q91VA7	Isocitrate dehydrogenase [NAD] subunit, mitochondrial	Idh3b	42195	27	46.35	-0.189133	0.250754	24.737	24.6349	24.4423	24.0821	24.565	24.7325	24.5965	24.7589
Q99L43	Phosphatidate cytidylyltransferase 2	Cds2	51314	3	10.59	0.546504	0.250895	16.1594	16.6125	17.5037	17.5827	17.0826	16.8125	16.4732	15.304
Q99LB2	Dehydrogenase/reductase SDR family member 4	Dhrs4	29885	8	32.26	0.130623	0.252893	22.58	22.5969	22.7999	22.4716	22.4243	22.5567	22.4614	22.4836
Q9QX60	Deoxyguanosine kinase, mitochondrial	Dguok	32281	1	9.03	-0.226512	0.256272	16.3557	15.7463	16.239	16.376	16.3389	16.1973	16.792	16.2949
Q9CQF4	Mitochondrial transcription rescue factor 1	Mtres1	27847	3	15.42	-0.276483	0.257015	17.9913	17.952	18.2027	17.1328	17.859	18.1191	18.0965	18.3102
P58252	Elongation factor 2	Eef2	95314	3	4.78	0.226062	0.262727	17.7629	18.4726	17.8804	18.4189	17.8581	18.1461	17.7401	17.8863
Q9CQV1	Mitochondrial import inner membrane translocase subunit TIM16	Pam16	13785	2	32	-0.319995	0.26509	18.5217	17.5948	18.7942	18.8997	18.901	18.6454	18.6527	18.8913
P08003	Protein disulfide-isomerase A4	Pdia4	71982	1	1.72	0.220646	0.266376	16.1908	16.3944	16.8839	16.5295	16.5851	16.2864	15.9375	16.3072
Q9Z2Z6	Mitochondrial carnitine/acylcarnitine carrier protein	Slc25a20	33027	26	79.4	0.167009	0.268158	25.2187	25.0327	25.322	25.556	25.2321	24.8979	25.2152	25.1162
O08795	Glucosidase 2 subunit beta	Prkcsh	58793	1	2.3	0.215	0.268836	15.5226	14.967	15.3222	15.2568	14.8714	15.0004	14.8356	15.5012
Q8BH95	Enoyl-CoA hydratase, mitochondrial	Echs1	31474	22	56.55	-0.129193	0.269487	24.7566	24.5725	24.6937	24.5151	24.715	24.6252	24.837	24.8774
Q9R0Y5	Adenylate kinase isoenzyme 1	Ak1	21540	3	21.65	0.298644	0.271807	18.4968	18.3999	19.1374	18.8583	18.9761	18.6374	18.0043	18.0801
P07724	Serum albumin	Alb	68693	34	60.53	0.162454	0.27462	25.254	25.3101	25.0657	25.0069	25.2689	24.9747	25.0044	24.739
Q8JZS9	39S ribosomal protein L48, mitochondrial	Mrpl48	23953	1	5.21	-0.254471	0.277392	16.4928	15.9732	15.9628	16.3881	16.2824	16.0685	16.4859	16.9981
O88696	ATP-dependent Clp protease proteolytic subunit, mitochondrial	Clpp	29800	2	12.13	-0.172261	0.277663	17.9511	17.8686	18.2863	17.7986	17.9428	18.3371	18.0267	18.287
Q8R404	MICOS complex subunit MIC13	Micos13	13373	9	85.71	-0.155156	0.277913	21.7754	21.5764	21.721	22.0582	22.1322	21.8651	21.8177	21.9366
Q91YM4	FAST kinase domain-containing protein 4	Tbrg4	71513	3	7.46	-0.845519	0.279881	16.7705	16.7737	13.9937	16.3824	15.1518	17.5506	17.1392	17.4609
Q8BXV2	BRI3-binding protein	Bri3bp	28263	2	11.07	0.197899	0.289224	17.3952	16.7811	17.3049	17.4879	17.1224	17.122	17.1621	16.771
E9PV24	Fibrinogen alpha chain	Fga	87429	1	1.65	0.22718	0.291452	16.6907	17.2038	17.3029	17.16	16.4471	16.7341	17.0379	17.2296
Q8BU88	39S ribosomal protein L22, mitochondrial	Mrpl22	23805	2	12.14	-0.529304	0.293035	16.155	18.1346	18.5974	18.125	18.5983	18.3287	17.9924	18.2098
Q8BG51	Mitochondrial Rho GTPase 1	Rhot1	72242	3	6.18	0.142078	0.298943	17.8022	17.9347	17.4688	17.5833	17.504	17.4911	17.5453	17.6802
Q99MR8	Methylcrotonoyl-CoA carboxylase subunit alpha, mitochondrial	Mccc1	79344	33	47.28	-0.142774	0.300555	23.0579	23.4769	23.0519	22.9775	23.2523	23.3388	23.2972	23.247
Q921N7	Transmembrane protein 70, mitochondrial	Tmem70	28275	2	7.91	-0.747111	0.300902	15.5388	18.6384	18.8041	18.7349	18.802	18.7928	18.8449	18.265
Q921H8	3-ketoacyl-CoA thiolase A, peroxisomal	Acaa1a	43953	8	27.59	0.120574	0.303706	20.2355	20.3309	20.2606	20.4255	20.3031	20.0324	20.3135	20.1212
Q6P3A8	2-oxoisovalerate dehydrogenase subunit beta, mitochondrial	Bckdhb	42880	6	25.64	-0.149458	0.305623	20.4175	19.9193	20.1808	20.0823	20.3627	20.3916	20.3635	20.0799
Q9DCX2	ATP synthase subunit d, mitochondrial	Atp5pd	18749	24	88.2	-0.131164	0.305834	26.943	26.9659	27.1778	27.0229	27.3448	26.9498	27.2339	27.1058
Q9QZF2	Glypican-1	Gpc1	61360	5	12.75	0.249361	0.307442	19.017	19.0408	19.2957	18.2761	18.8826	18.2804	18.7536	18.7156
P09925	Surfeit locus protein 1	Surf1	34798	1	5.23	-0.254124	0.307935	15.999	16.5059	16.7732	16.2108	16.6434	16.3543	17.1847	16.323
P09542	Myosin light chain 3	Myl3	22422	25	78.43	0.216302	0.309143	24.5916	24.7042	24.9341	24.7631	24.0107	24.4207	24.7541	24.9424
Q8BVA5	Lipid droplet-associated hydrolase	Ldah	37374	1	3.99	0.192054	0.309926	15.6472	14.9599	15.569	15.5638	15.1147	15.2081	15.1223	15.5266
Q9ESD7	Dysferlin	Dysf	237911	3	1.91	0.447843	0.311116	16.7627	15.8564	16.4249	16.9545	17.0313	15.6992	15.0691	16.4076
P59017	Bcl-2-like protein 13	Bcl2l13	46719	8	31.11	-0.198928	0.311696	20.5748	21.4915	20.8694	20.8545	21.2128	21.0751	21.1071	21.191
Q9CR62	Mitochondrial 2-oxoglutarate/malate carrier protein	Slc25a11	34155	23	75.16	-0.320186	0.312456	22.3761	21.5058	21.1208	22.5024	22.0238	22.1357	22.3452	22.2812
A0A087WS16	Collagen, type VI, alpha 3	Col6a3	288693	24	13.15	0.307432	0.312858	21.0902	21.1212	21.7449	21.8109	20.4951	21.1588	21.0939	21.7896
F6WYC8	Lipase	Lipo1	27418	1	4.9	-0.14013	0.313449	18.5218	18.8715	18.379	18.5717	18.779	18.6939	18.8441	18.5875
Q14C51	Pentatricopeptide repeat domain-containing protein 3, mitochondrial	Ptcd3	77796	2	3.5	-0.240544	0.313978	18.2218	18.1241	17.9167	17.3908	18.0664	18.5227	18.287	17.7394
D9J2Z9	ENH isoform 1b	Pdlim5	52397	2	8.92	0.248544	0.317974	17.6036	17.7159	17.1939	17.0013	17.3878	17.2557	16.5352	17.3417
P18572	Basigin	Bsg	42445	9	22.62	0.111154	0.318855	23.2282	23.311	23.4167	23.2083	23.2728	23.2672	23.0739	23.1057
P00397	Cytochrome c oxidase subunit 1	Mtco1	56910	9	19.26	0.307431	0.319667	23.5464	23.1217	22.7153	23.8989	23.117	22.7044	23.5735	22.6576
Q9D6R2	Isocitrate dehydrogenase [NAD] subunit alpha, mitochondrial	Idh3a	39639	24	45.63	-0.13756	0.321282	26.1393	26.1828	26.0174	25.7534	26.0337	26.2157	26.0717	26.322
P24369	Peptidyl-prolyl cis-trans isomerase B	Ppib	23713	6	32.87	0.15787	0.322484	20.3993	20.5945	20.8532	20.7416	20.7131	20.5678	20.4852	20.191
O35435	Dihydroorotate dehydrogenase (quinone), mitochondrial	Dhodh	42700	8	33.92	-0.197819	0.323799	19.4946	19.9183	19.5424	20.0532	19.6763	19.7149	20.2005	20.208
Q9CZR2	N-acetylated-alpha-linked acidic dipeptidase 2	Naalad2	82801	1	3.24	0.344747	0.32799	15.7771	17.1217	15.5677	16.4674	15.7245	16.2916	15.5798	15.959
Q9WUB3	Glycogen phosphorylase, muscle form	Pygm	97286	6	9.86	0.186623	0.330327	19.7949	20.1964	19.6213	20.3684	19.7276	19.9674	19.6259	19.9136
Q61411	GTPase HRas	Hras	21298	4	32.28	0.180006	0.334976	17.4593	17.2394	17.6506	17.9026	17.3329	17.1867	17.7268	17.2855
P05202	Aspartate aminotransferase, mitochondrial	Got2	47411	37	67.91	-0.12078	0.338672	27.3561	27.483	27.1326	27.1206	27.3736	27.389	27.5074	27.3055
Q9D7B6	Isobutyryl-CoA dehydrogenase, mitochondrial	Acad8	45020	6	14.53	-0.188465	0.342993	20.5151	19.7898	19.7776	19.8869	20.278	19.9368	20.3743	20.1341
P53395	Lipoamide acyltransferase component of branched-chain alpha-keto acid dehydrogenase complex, mitochondrial	Dbt	53247	14	37.76	-0.370263	0.343002	23.4706	23.5157	23.4977	21.7833	23.3258	23.4239	23.5736	23.425
Q9Z239	Phospholemman	Fxyd1	10323	1	13.04	0.201102	0.343544	19.6209	19.7788	20.4718	19.6575	19.9229	19.6496	19.6392	19.5129
P55096	ATP-binding cassette sub-family D member 3	Abcd3	75475	7	15.33	0.361193	0.343858	19.5217	18.2382	18.7072	20.081	18.7225	18.7516	19.0209	18.6082
Q8BLF1	Neutral cholesterol ester hydrolase 1	Nceh1	45740	6	19.61	-0.152646	0.3458	19.9824	20.5154	20.1067	20.2931	20.5903	20.2086	20.4925	20.2168
Q9QZ23	NFU1 iron-sulfur cluster scaffold homolog, mitochondrial	Nfu1	28568	1	5.1	-0.225042	0.348057	16.9923	16.1371	16.7406	16.5483	16.4863	16.6015	17.2501	16.9806
P10605	Cathepsin B	Ctsb	37280	3	13.27	0.461597	0.350797	17.5625	17.9504	18.109	19.0683	17.9884	16.3748	18.3231	18.1574
P08752	Guanine nucleotide-binding protein G(i) subunit alpha-2	Gnai2	40489	14	41.97	0.103985	0.354193	21.2367	21.1384	21.3345	21.4422	21.2352	21.2285	21.0916	21.1806
Q91Z53	Glyoxylate reductase/hydroxypyruvate reductase	Grhpr	35329	1	3.66	-0.202626	0.354974	17.2204	17.6772	17.5565	16.7203	17.5554	17.2957	17.4981	17.6359
Q61768	Kinesin-1 heavy chain	Kif5b	109551	2	2.39	-0.283187	0.36039	16.3983	16.8216	16.5477	16.1309	17.3069	17.181	15.9929	16.5503
Q8VCF0	Mitochondrial antiviral-signaling protein	Mavs	53399	6	24.25	-0.207258	0.362227	18.8437	18.9065	18.7251	17.9376	18.5946	18.8829	18.8418	18.9226
P18760	Cofilin-1	Cfl1	18560	3	30.72	0.518485	0.362516	18.2288	17.961	19.2669	18.793	18.5997	18.7504	16.3445	18.4812
Q9D880	Mitochondrial import inner membrane translocase subunit TIM50	Timm50	39776	6	21.53	0.487267	0.364366	21.0185	23.1692	22.8755	20.9859	21.9301	21.2948	21.4425	21.4326
Q64475	Histone H2B type 1-B	H2bc3	13952	3	11.9	-0.409893	0.36491	17.3858	18.3356	19.0299	18.5459	18.3508	17.9786	18.9447	19.6628
O55028	[3-methyl-2-oxobutanoate dehydrogenase [lipoamide]] kinase, mitochondrial	Bckdk	46588	3	11.65	-0.248214	0.366881	19.2264	19.3693	18.9829	18.1917	18.9091	19.1721	19.1248	19.5571
Q9DCB8	Iron-sulfur cluster assembly 2 homolog, mitochondrial	Isca2	16718	3	20.78	-0.150192	0.367304	17.8571	17.7209	18.1341	17.9692	17.9562	18.0665	18.4368	17.8225
Q9CR21	Acyl carrier protein, mitochondrial	Ndufab1	17370	6	23.72	-0.118917	0.367853	20.7196	20.4859	20.8367	20.7529	20.6103	20.8052	20.8774	20.9778
Q08857	Platelet glycoprotein 4	Cd36	52698	12	32.2	0.102574	0.369208	24.6896	25.0124	24.8237	24.7423	24.7771	24.678	24.6461	24.7565
Q9DBH5	Vesicular integral-membrane protein VIP36	Lman2	40430	2	9.5	-0.237634	0.370105	17.8376	16.8265	17.9296	17.9612	17.9248	17.9901	17.9487	17.6419
P56135	ATP synthase subunit f, mitochondrial	Atp5mf	10344	5	36.36	-0.115915	0.370725	25.8224	25.8256	25.8921	25.8086	26.1564	25.9845	26.0026	25.6688
Q8C5H8	NAD kinase 2, mitochondrial	Nadk2	50859	2	6.86	-0.129265	0.374312	17.8024	18.2473	17.7089	17.8419	18.1038	17.9279	17.9644	18.1214
Q9CQ69	Cytochrome b-c1 complex subunit 8	Uqcrq	9768	3	29.27	-0.175397	0.376793	23.4845	23.2251	23.3401	23.1365	23.8954	23.6381	23.3077	23.0466
Q9CPR5	39S ribosomal protein L15, mitochondrial	Mrpl15	33542	2	9.49	-0.369395	0.377206	16.0531	17.4825	17.2109	16.8521	16.6446	16.7556	18.1036	17.5724
Q3TLP5	Enoyl-CoA hydratase domain-containing protein 2, mitochondrial	Echdc2	31852	4	26.69	0.207977	0.378043	18.2147	17.5302	17.2878	17.5663	17.2331	17.324	17.3268	17.8831
P20152	Vimentin	Vim	53688	19	44.21	0.219821	0.378781	18.3688	18.017	17.8348	17.872	17.4264	17.9514	17.4311	18.4045
Q9D6M3	Mitochondrial glutamate carrier 1	Slc25a22	34670	4	12.07	-0.0918249	0.380233	19.7573	19.8934	19.9272	19.8683	19.9498	19.9667	20.0558	19.8413
Q3ULD5	Methylcrotonoyl-CoA carboxylase beta chain, mitochondrial	Mccc2	61379	23	48.13	-0.132169	0.381052	22.6706	22.8118	22.2623	22.3101	22.6502	22.6228	22.7058	22.6047
Q9CR61	NADH dehydrogenase [ubiquinone] 1 beta subcomplex subunit 7	Ndufb7	16331	21	73.72	-0.143025	0.384315	24.1818	24.1714	24.5993	24.1103	24.7169	24.3978	24.2548	24.2653
Q8VCE1	DnaJ homolog subfamily C member 28	Dnajc28	44873	4	9.09	-0.380981	0.389632	16.8854	17.9416	17.8491	16.1054	16.9682	17.4816	17.7856	18.07
P97823	Acyl-protein thioesterase 1	Lypla1	24688	1	5.65	-0.10519	0.393523	17.8141	17.9427	18.0314	17.6984	17.8837	18.0873	17.8647	18.0718
Q61335	B-cell receptor-associated protein 31	Bcap31	27957	1	4.08	0.142618	0.393722	16.8021	16.4791	16.7518	16.7834	16.9004	16.6852	16.3217	16.3387
P16858	Glyceraldehyde-3-phosphate dehydrogenase	Gapdh	35810	15	41.74	0.0968616	0.394446	23.598	23.6296	23.5299	23.6306	23.6041	23.6081	23.4929	23.2956
P82350	Alpha-sarcoglycan	Sgca	43287	3	10.59	0.210047	0.396201	18.3412	18.3974	18.3256	18.3286	17.3801	18.4685	18.1947	18.5092
Q5SWT3	Solute carrier family 25 member 35	Slc25a35	32631	2	6.67	0.356616	0.398565	16.8828	16.771	17.1029	17.2211	16.9537	17.041	17.2825	15.2741
Q01768	Nucleoside diphosphate kinase B	Nme2	17363	4	26.32	-0.225838	0.400381	19.4838	19.2301	19.901	19.9764	19.6763	19.5785	19.6856	20.5545
P97478	5-demethoxyubiquinone hydroxylase, mitochondrial	Coq7	24042	8	32.26	-0.108367	0.40485	20.8696	20.8835	20.8223	20.4734	20.7809	20.8305	20.9716	20.8992
Q99LY9	NADH dehydrogenase [ubiquinone] iron-sulfur protein 5	Ndufs5	12648	12	57.55	-0.140715	0.410173	23.6178	23.8139	24.1288	24.2905	24.0089	23.9753	24.201	24.2287
Q3UBX0	Transmembrane protein 109	Tmem109	26306	1	4.94	0.157308	0.410652	18.7512	18.4954	18.9664	18.8174	18.7419	18.9971	18.3755	18.2868
P10493	Nidogen-1	Nid1	136538	3	3.05	0.183202	0.412596	17.5269	17.1677	17.1266	16.6094	17.2939	16.6998	16.9704	16.7336
P35980	60S ribosomal protein L18	Rpl18	21645	1	6.91	0.264796	0.415954	16.5126	17.0588	16.9645	17.9862	16.3873	16.8086	17.0596	17.2075
Q7TQ48	Sarcalumenin	Srl	99184	42	40.66	-0.118676	0.416475	25.3331	25.436	25.0593	25.1018	25.5103	25.5162	25.1961	25.1823
O70423	Membrane primary amine oxidase	Aoc3	84534	1	2.48	0.110406	0.417832	16.69	16.7828	16.8048	16.979	16.9518	16.7154	16.6774	16.4705
Q9CPQ8	ATP synthase subunit g, mitochondrial	Atp5mg	11425	7	49.51	-0.104127	0.418652	24.2118	24.2228	24.5081	24.2665	24.5214	24.2935	24.5554	24.2554
P97370	Sodium/potassium-transporting ATPase subunit beta-3	Atp1b3	31776	1	5.04	0.127067	0.421561	18.3388	18.2327	17.8171	18.2486	18.0184	18.2204	18.1003	17.7899
P56501	Mitochondrial uncoupling protein 3	Ucp3	33911	5	17.86	-0.102316	0.421861	19.7265	19.8432	19.8534	19.6114	19.8735	19.8153	20.0801	19.6748
P19258	Protein Mpv17	Mpv17	19686	2	13.07	-0.411032	0.423634	15.9509	15.5142	17.4927	16.3882	16.3085	16.4388	17.9238	16.3191
Q9CQ85	Mitochondrial import inner membrane translocase subunit Tim22	Timm22	20114	2	23.2	-0.176031	0.424771	18.6818	18.4717	17.9546	17.9437	18.8261	18.3264	18.2078	18.3956
Q91VS7	Microsomal glutathione S-transferase 1	Mgst1	17552	1	8.39	-0.193947	0.427371	16.5862	16.7051	17.2542	17.4459	17.0341	17.6527	16.9987	17.0815
Q9CPU2	NADH dehydrogenase [ubiquinone] 1 beta subcomplex subunit 2, mitochondrial	Ndufb2	11967	1	8.57	0.243765	0.42939	18.6184	18.4993	18.5399	18.2996	17.9724	17.567	19.1236	18.3191
P17427	AP-2 complex subunit alpha-2	Ap2a2	104017	4	6.4	0.223719	0.42978	17.6596	18.2395	18.4444	18.4196	18.2669	17.9187	17.2901	18.3925
Q791V5	Mitochondrial carrier homolog 2	Mtch2	33499	14	58.42	-0.0856438	0.430391	23.3011	23.1497	23.2281	23.28	23.4517	23.1732	23.3637	23.3129
Q8C1Q6	Small integral membrane protein 4	Smim4	9746	1	13.75	0.15746	0.431894	16.5508	16.6858	17.1415	16.6388	16.5326	16.5637	17.0206	16.2702
P56379	ATP synthase subunit ATP5MPL, mitochondrial	Atp5mpl	6698	3	13.79	-0.119938	0.433421	23.0204	23.0269	23.445	23.2069	23.5895	23.1844	23.235	23.1701
P35282	Ras-related protein Rab-21	Rab21	24106	7	28.38	0.126142	0.434436	20.2813	19.8932	20.2039	19.7932	19.8571	19.7341	20.1883	19.8875
Q9DCJ5	NADH dehydrogenase [ubiquinone] 1 alpha subcomplex subunit 8	Ndufa8	19992	16	73.84	-0.0886387	0.434523	24.7824	24.8122	25.0726	25.007	25.0557	24.9244	25.0165	25.0322
Q9CPU4	Microsomal glutathione S-transferase 3	Mgst3	16958	8	54.9	0.104597	0.435989	22.7127	22.6468	22.8719	23.1247	22.6875	22.6647	22.8335	22.752
P48962	ADP/ATP translocase 1	Slc25a4	32904	45	84.9	0.15287	0.436521	29.3954	28.9524	28.9784	29.6674	29.2453	28.9939	29.2782	28.8647
Q99KR7	Peptidyl-prolyl cis-trans isomerase F, mitochondrial	Ppif	21737	3	30.1	0.298782	0.438599	19.935	20.0572	20.0578	19.8473	20.5559	20.2566	18.9821	18.9075
P19324	Serpin H1	Serpinh1	46534	8	22.54	-0.131553	0.441273	20.6333	20.5165	20.5881	20.3383	20.7014	21.0032	20.6364	20.2615
Q9EQ06	Estradiol 17-beta-dehydrogenase 11	Hsd17b11	32881	1	3.69	0.205504	0.441669	16.3085	15.9236	16.7423	17.1255	16.4112	16.08	16.6182	16.1686
Q8BK30	NADH dehydrogenase [ubiquinone] flavoprotein 3, mitochondrial	Ndufv3	11813	3	36.54	0.100111	0.443176	21.8785	21.8254	22.16	21.9586	21.7999	21.717	22.0786	21.8266
Q7TMF3	NADH dehydrogenase [ubiquinone] 1 alpha subcomplex subunit 12	Ndufa12	17086	16	82.76	-0.0904406	0.443225	25.9315	25.9466	26.1777	25.9897	26.2832	26.016	26.1022	26.0059
Q9Z2I8	Succinate--CoA ligase [GDP-forming] subunit beta, mitochondrial	Suclg2	46840	18	46.88	-0.110925	0.444188	22.2953	22.4079	21.9316	21.9379	22.1607	22.2813	22.2221	22.3524
Q01339	Beta-2-glycoprotein 1	Apoh	38619	8	33.62	0.106638	0.445219	20.5739	20.8698	20.5968	20.6175	20.7446	20.6786	20.2975	20.5108
Q64727	Vinculin	Vcl	116717	4	5.35	-0.994573	0.445767	16.2152	19.3635	18.2726	17.5448	17.9024	18.8952	16.1097	22.4671
Q8CC27	Voltage-dependent L-type calcium channel subunit beta-2	Cacnb2	73149	1	3.05	0.217294	0.448314	15.8767	16.6513	16.4238	17.0514	16.0658	15.962	16.8254	16.281
G5E814	NADH dehydrogenase [ubiquinone] 1 alpha subcomplex subunit 11	Ndufa11	15115	12	77.62	0.175883	0.448416	23.0212	22.5578	22.4605	23.3406	22.895	22.5945	22.8616	22.3254
P68373	Tubulin alpha-1C chain	Tuba1c	49909	9	29.62	0.772358	0.449236	23.2809	20.0438	20.0882	23.072	20.1014	20.0532	23.0772	20.1637
Q9QYA2	Mitochondrial import receptor subunit TOM40 homolog	Tomm40	37895	7	24.93	-0.13618	0.452116	20.7868	20.3112	20.1859	20.6362	20.6653	20.5015	20.9095	20.3885
Q9CRB9	MICOS complex subunit Mic19	Chchd3	26335	18	59.47	-0.101169	0.454693	25.0107	25.2102	25.3322	24.9543	25.373	25.1151	25.3373	25.0867
P01887	Beta-2-microglobulin	B2m	13779	1	7.56	-0.174728	0.454935	17.9489	18.1449	18.6844	17.4991	18.1796	18.314	18.2287	18.2538
Q8VCM7	Fibrinogen gamma chain	Fgg	49391	5	14.68	-0.372546	0.456259	18.4248	16.7347	18.2067	19.2066	17.8616	18.5817	18.7123	18.9074
O09044	Synaptosomal-associated protein 23	Snap23	23261	1	6.67	0.130662	0.458596	15.351	15.4642	15.7808	15.5555	14.9719	15.6164	15.4918	15.549
Q922Q1	Mitochondrial amidoxime reducing component 2	Mtarc2	38194	7	23.37	0.0795081	0.458774	18.9166	18.8501	19.0417	19.0881	18.9474	18.8076	18.954	18.8694
P56392	Cytochrome c oxidase subunit 7A1, mitochondrial	Cox7a1	8986	4	31.25	0.224502	0.462415	25.4486	25.2929	25.6178	25.4863	25.683	24.2614	25.5272	25.4759
Q9WTQ8	Mitochondrial import inner membrane translocase subunit Tim23	Timm23	21978	5	31.58	-0.112882	0.468161	19.5845	19.681	19.9616	19.5477	19.6258	19.6791	20.1196	19.8019
F6QFD1	Phosphodiesterase (Fragment)	Pde4d	85551	1	1.06	0.333104	0.474915	19.7273	19.8616	20.8437	19.4388	20.7804	19.7982	18.944	19.0165
Q9JKL4	NADH dehydrogenase [ubiquinone] 1 alpha subcomplex assembly factor 3	Ndufaf3	20734	6	49.73	-0.416456	0.476779	19.4806	20.1454	20.4022	21.8821	20.5155	20.4277	20.45	22.183
P21981	Protein-glutamine gamma-glutamyltransferase 2	Tgm2	77061	6	12.24	0.0995739	0.477128	18.9239	19.2279	19.137	19.2013	19.025	19.2092	18.7413	19.1163
P16125	L-lactate dehydrogenase B chain	Ldhb	36572	8	27.25	0.0899358	0.477711	21.7335	22.1313	22.1637	21.9902	21.9775	21.8792	21.8661	21.9362
A2AIL4	NADH dehydrogenase (ubiquinone) complex I, assembly factor 6	Ndufaf6	38362	1	3.9	-0.141583	0.477987	16.6494	16.7026	17.1455	16.6316	16.9493	16.5054	17.3055	16.9352
Q9DBZ9	Rho GTPase-activating protein SYDE1	Syde1	80494	1	0.95	-0.166701	0.479548	18.9501	19.0856	19.4546	18.2986	19.2505	18.9332	19.115	19.157
Q8BMS1	Trifunctional enzyme subunit alpha, mitochondrial	Hadha	82670	86	71.69	-0.0805234	0.480293	29.2585	29.3924	29.0526	29.0868	29.2867	29.2732	29.2808	29.2715
P63321	Ras-related protein Ral-A	Rala	23553	4	19.9	0.10068	0.480409	18.8008	18.7844	19.175	19.174	18.92	18.9237	18.9844	18.7034
P62806	Histone H4	H4c1	11367	3	31.07	-0.260976	0.482147	19.918	20.2037	21.3144	20.3516	20.0715	20.6546	20.6587	21.4468
Q9CR76	Transmembrane protein 186	Tmem186	24632	1	5.56	0.181893	0.487531	17.1742	16.7769	16.8996	17.8178	17.4631	16.8535	16.8665	16.7579
Q9ERS2	NADH dehydrogenase [ubiquinone] 1 alpha subcomplex subunit 13	Ndufa13	16860	24	64.58	-0.0799813	0.488436	25.4048	25.4942	25.7158	25.5637	25.7456	25.5297	25.6594	25.5638
P21550	Beta-enolase	Eno3	47025	14	36.87	-0.132504	0.491217	21.599	21.7318	21.031	21.4233	21.5315	21.9058	21.3139	21.5639
Q5SGK3	Aldehyde oxidase 2	Aox2	147913	1	0.67	0.198776	0.491367	18.6054	19.1645	17.9122	18.5621	18.6359	18.3978	18.584	17.8312
P50171	Estradiol 17-beta-dehydrogenase 8	Hsd17b8	26588	10	62.55	-0.21014	0.492143	22.1208	22.1024	22.9421	22.5918	22.2311	22.14	23.1228	23.1038
Q9ET78	Junctophilin-2	Jph2	74692	10	20.69	-0.112624	0.492744	20.9816	21.2797	20.9961	20.7914	21.4733	20.9891	21.0989	20.9378
P47911	60S ribosomal protein L6	Rpl6	33510	2	10.81	0.422928	0.493923	16.1538	16.4738	16.3324	17.0486	14.0914	16.4976	16.6022	17.1256
P26443	Glutamate dehydrogenase 1, mitochondrial	Glud1	61337	25	45.88	0.102805	0.496529	23.7454	23.6869	23.2593	23.2847	23.4637	23.4957	23.2805	23.3251
Q6R0H7	Guanine nucleotide-binding protein G(s) subunit alpha isoforms XLas	Gnas	121505	6	6.97	-0.163804	0.496648	19.1541	19.4787	19.279	20.0005	19.7402	19.9544	19.7387	19.1342
Q9DB20	ATP synthase subunit O, mitochondrial	Atp5po	23364	21	66.67	-0.0745533	0.497638	27.7722	27.8391	27.9467	27.8156	28.0558	27.8306	27.983	27.8023
Q8C6Y2	Uncharacterized protein		57257	2	5.11	0.103826	0.500984	17.8766	17.9081	17.8091	17.6513	17.9907	17.8542	17.4092	17.5756
Q05920	Pyruvate carboxylase, mitochondrial	Pc	129685	8	10.02	-0.366904	0.503474	18.6591	20.3773	20.6449	19.2016	19.1024	20.848	20.647	19.7531
Q99JY0	Trifunctional enzyme subunit beta, mitochondrial	Hadhb	51386	52	70.32	-0.0706713	0.505317	28.3726	28.4336	28.2378	28.211	28.4325	28.2934	28.4383	28.3734
Q9D0G0	28S ribosomal protein S30, mitochondrial	Mrps30	49939	2	5.66	-0.197958	0.512123	17.5411	17.8756	17.555	17.9388	16.9905	18.2869	18.3149	18.11
S4R2K0	Peptide deformylase	Pdf	25779	3	19.05	-0.106267	0.51229	18.6985	18.4793	19.0864	18.7354	19.0979	18.746	18.8882	18.6927
Q9WUR2	Enoyl-CoA delta isomerase 2, mitochondrial	Eci2	43268	14	37.6	-0.081704	0.514919	22.725	22.8565	22.4996	22.483	22.6038	22.7347	22.7537	22.7987
Q9CR68	Cytochrome b-c1 complex subunit Rieske, mitochondrial	Uqcrfs1	29368	19	62.04	-0.0878832	0.519894	25.9021	25.5726	26.0283	25.753	26.05	25.8923	25.7359	25.9294
Q4VAE3	Transmembrane protein 65	Tmem65	24918	8	28.21	0.0721615	0.526061	21.4242	21.3751	21.7272	21.5326	21.4723	21.4088	21.4526	21.4368
Q9CQZ6	NADH dehydrogenase [ubiquinone] 1 beta subcomplex subunit 3	Ndufb3	11692	6	34.62	-0.087406	0.526208	23.7384	23.5648	24.0474	23.7193	24.0221	23.887	23.7364	23.7741
Q8VE95	UPF0598 protein C8orf82 homolog		24330	3	19.72	-0.125404	0.52991	18.5386	18.5999	18.6706	18.4834	18.1101	19.0041	18.7856	18.8943
Q9ES82	Popeye domain-containing protein 2	Popdc2	41252	4	11.44	0.0691381	0.532862	18.7544	18.8368	18.8045	18.9373	18.9155	18.7402	18.6126	18.7882
Q8R1I1	Cytochrome b-c1 complex subunit 9	Uqcr10	7446	3	50	-0.0698761	0.534194	24.5423	24.3187	24.6457	24.525	24.6797	24.5458	24.5293	24.5564
Q9CQC7	NADH dehydrogenase [ubiquinone] 1 beta subcomplex subunit 4	Ndufb4	15081	7	47.29	-0.0912876	0.537082	24.4283	24.5008	24.7826	24.8815	24.9279	24.6428	24.8092	24.5785
Q9WV98	Mitochondrial import inner membrane translocase subunit Tim9	Timm9	10344	1	16.85	0.0866584	0.53744	18.1632	18.3073	18.6093	18.5843	18.322	18.3178	18.4843	18.1932
Q91V61	Sideroflexin-3	Sfxn3	35406	1	4.05	0.104569	0.540016	16.8404	17.5468	17.3029	17.2261	16.9987	17.0524	17.3576	17.0893
A0A023J6C2	ATP synthase protein 8	ATP8	7752	3	74.63	0.0716571	0.546905	24.0915	24.1547	24.3313	24.3792	24.329	24.1388	24.1342	24.0681
Q91Z83	Myosin-7	Myh7	222879	124	40	0.232914	0.547653	17.3152	17.4851	17.3125	16.9236	17.4341	17.3935	15.7731	17.504
P53702	Cytochrome c-type heme lyase	Hccs	30978	7	38.24	-0.108401	0.547934	19.764	19.6728	19.5677	19.7812	19.3443	19.7603	19.9603	20.1544
Q7TNS2	MICOS complex subunit Mic10	Micos10	8567	3	61.84	-0.0869538	0.554257	20.3052	20.3857	20.7765	20.3939	20.7952	20.4725	20.4381	20.5033
Q8BGA9	Mitochondrial inner membrane protein OXA1L	Oxa1l	48220	3	6.7	0.206148	0.565053	18.5546	18.65	18.3523	18.5574	18.8147	18.5959	17.1431	18.736
Q9Z0X1	Apoptosis-inducing factor 1, mitochondrial	Aifm1	66765	30	47.88	-0.0811989	0.565829	24.8315	25.0511	24.7059	24.8541	25.0549	24.8964	25.1436	24.6725
Q8R0Y8	Mitochondrial coenzyme A transporter SLC25A42	Slc25a42	35241	10	39.31	0.0789289	0.567277	21.6236	21.4972	21.2354	21.6786	21.4771	21.4905	21.5259	21.2255
P12787	Cytochrome c oxidase subunit 5A, mitochondrial	Cox5a	16101	12	54.79	-0.0647855	0.568149	26.464	26.3222	26.5766	26.5408	26.4843	26.418	26.5927	26.6677
Q9DBL1	Short/branched chain specific acyl-CoA dehydrogenase, mitochondrial	Acadsb	47874	11	32.87	-0.0592418	0.56816	22.4342	22.5082	22.3875	22.4629	22.5934	22.3585	22.5712	22.5066
Q9R0X4	Acyl-coenzyme A thioesterase 9, mitochondrial	Acot9	50560	5	9.57	-0.138428	0.573523	18.8177	18.038	18.3621	18.7303	18.9526	18.8926	18.1067	18.55
Q9QZD8	Mitochondrial dicarboxylate carrier	Slc25a10	31715	1	8.36	-0.195823	0.581803	16.7312	15.7075	15.7172	16.159	16.7871	16.3271	16.6136	15.3704
P62960	Y-box-binding protein 1	Ybx1	35730	1	7.14	0.153941	0.584007	12.1427	12.561	13.0676	13.3019	12.3086	12.9105	12.347	12.8914
Q922B1	ADP-ribose glycohydrolase MACROD1	Macrod1	35295	9	40.87	-0.059763	0.58752	22.6062	22.6661	22.6552	22.3822	22.6551	22.7075	22.6212	22.5648
P11404	Fatty acid-binding protein, heart	Fabp3	14819	7	47.37	-0.402799	0.588452	22.4779	24.8648	22.8804	25.2059	22.7543	24.7707	24.9286	24.5866
P68254	14-3-3 protein theta	Ywhaq	27778	3	13.06	-0.117718	0.588852	16.3923	16.068	16.5692	15.8442	16.7871	16.3566	16.0989	16.1021
Q9CPV4	Glyoxalase domain-containing protein 4	Glod4	33317	2	9.06	-0.348461	0.590381	17.8729	16.0319	17.7198	16.1248	16.0026	18.2532	16.7355	18.152
Q9CZ13	Cytochrome b-c1 complex subunit 1, mitochondrial	Uqcrc1	52852	34	62.08	-0.0612189	0.593896	28.2992	28.5196	28.284	28.266	28.475	28.2412	28.4837	28.414
Q9WVE8	Protein kinase C and casein kinase substrate in neurons protein 2	Pacsin2	55833	2	4.12	0.167366	0.602251	17.609	17.6855	17.5735	16.5285	17.7441	17.2168	17.1354	16.6307
Q9CQ75	NADH dehydrogenase [ubiquinone] 1 alpha subcomplex subunit 2	Ndufa2	10916	5	31.31	-0.0599104	0.604628	23.8823	23.9638	24.1253	24.1139	24.1887	24.062	24.1516	23.9227
P82349	Beta-sarcoglycan	Sgcb	34873	1	6.88	0.115836	0.606571	16.2645	16.6885	16.8125	16.2074	16.3955	16.0215	16.8815	16.2111
Q3TL44	NLR family member X1	Nlrx1	107831	11	11.69	0.0709148	0.607863	19.9029	20.0125	19.829	20.1487	20.1525	19.7203	19.9682	19.7684
P35564	Calnexin	Canx	67278	8	19.63	-0.067966	0.6087	20.1857	19.9847	19.8594	20.1425	20.0275	20.3185	19.9323	20.1659
Q921G7	Electron transfer flavoprotein-ubiquinone oxidoreductase, mitochondrial	Etfdh	68091	35	65.75	-0.0583034	0.612365	27.2875	27.5008	27.2276	27.182	27.4616	27.2555	27.3786	27.3354
P19536	Cytochrome c oxidase subunit 5B, mitochondrial	Cox5b	13813	10	60.94	-0.0601463	0.6129	25.0134	24.9598	25.312	25.0143	25.108	25.0565	25.246	25.1294
P19783	Cytochrome c oxidase subunit 4 isoform 1, mitochondrial	Cox4i1	19530	19	61.54	-0.0592012	0.613551	27.6473	27.6805	27.9344	27.76	27.9485	27.6873	27.8681	27.7551
Q9WTI7	Unconventional myosin-Ic	Myo1c	121944	10	13.17	0.0938056	0.614116	19.6172	19.6907	19.3134	19.6881	19.0534	19.5179	19.5008	19.8619
P50544	Very long-chain specific acyl-CoA dehydrogenase, mitochondrial	Acadvl	70875	76	83.38	-0.0634001	0.61447	27.9597	28.0885	27.7205	27.7067	28.0041	27.9419	27.8195	27.9635
P11499	Heat shock protein HSP 90-beta	Hsp90ab1	83281	8	12.15	-0.0580103	0.61505	19.5972	19.8607	19.6238	19.6009	19.6132	19.8339	19.6635	19.804
P56382	ATP synthase subunit epsilon, mitochondrial	Atp5f1e	5838	1	15.38	0.0544998	0.616003	21.8079	21.8294	21.8586	21.7875	21.6679	21.8956	21.8717	21.6302
Q9D2N4	Dystrobrevin alpha	Dtna	84067	2	3.89	0.194747	0.618843	15.0817	14.8648	15.5284	15.9712	14.1702	15.3796	15.193	15.9242
O88384	Vesicle transport through interaction with t-SNAREs homolog 1B	Vti1b	26713	1	5.17	0.0653582	0.620118	16.398	16.0527	16.5666	16.274	16.2296	16.3362	16.2265	16.2376
D3Z6F5	ATP synthase subunit alpha	Atp5a1	54595	61	78.13	-0.0627927	0.62199	18.3094	18.6001	18.3646	18.4401	18.4374	18.2967	18.688	18.5432
Q9EP89	Serine beta-lactamase-like protein LACTB, mitochondrial	Lactb	60705	6	12.34	0.0779919	0.622172	19.9344	19.8606	19.6701	19.8959	19.9436	19.8623	19.8941	19.3491
Q9CXJ4	Mitochondrial potassium channel ATP-binding subunit	Abcb8	78000	9	16.32	0.131392	0.626066	21.1731	20.6744	20.5803	21.0581	21.0248	20.5889	21.2558	20.0908
P48678	Prelamin-A/C	Lmna	74238	4	7.52	-0.0661054	0.626173	18.859	19.1204	19.0954	18.7488	18.9146	18.9107	19.0343	19.2284
P35278	Ras-related protein Rab-5C	Rab5c	23413	4	21.76	0.0859325	0.63482	18.6879	18.8151	19.1972	18.463	18.9698	18.6575	18.6878	18.5043
P68433	Histone H3.1	H3c1	15404	1	5.15	-0.201403	0.637618	17.7736	18.8233	19.868	19.1705	18.6972	19.0269	19.0168	19.7
G3X8R0	Receptor expression-enhancing protein	Reep5	21447	4	11.11	-0.0770102	0.638145	20.1888	20.1274	20.3757	20.2313	20.5405	20.5795	20.1352	19.976
P97742	Carnitine O-palmitoyltransferase 1, liver isoform	Cpt1a	88251	7	9.31	0.146045	0.643901	17.6752	17.2271	16.6915	17.6581	17.6092	16.7906	17.6324	16.6356
Q3UQ84	Threonine--tRNA ligase, mitochondrial	Tars2	81700	4	6.92	-0.327727	0.644137	18.3088	17.2877	16.8733	14.7091	16.3192	17.5781	16.9874	17.6052
Q64310	Surfeit locus protein 4	Surf4	30381	3	11.9	0.18407	0.649446	17.6213	17.0356	16.7952	18.785	17.1288	17.6687	17.402	17.3014
P14152	Malate dehydrogenase, cytoplasmic	Mdh1	36511	6	24.25	-0.0492518	0.651589	21.2515	21.4222	21.5742	21.4074	21.5159	21.3885	21.4743	21.4736
Q2TPA8	Hydroxysteroid dehydrogenase-like protein 2	Hsdl2	54208	26	54.08	-0.0727813	0.653026	22.9401	22.8788	22.5162	22.4534	22.5603	22.909	22.6601	22.9502
P48771	Cytochrome c oxidase subunit 7A2, mitochondrial	Cox7a2	9291	2	27.71	0.0683268	0.654621	21.7223	21.6987	22.0028	21.9752	21.8645	21.5214	22.0663	21.6735
Q9D1I2	Caspase recruitment domain-containing protein 19	Card19	20936	1	6.01	0.0699529	0.654743	16.726	17.0847	17.1006	17.3518	17.0979	16.9988	17.1002	16.7863
Q8BWT1	3-ketoacyl-CoA thiolase, mitochondrial	Acaa2	41830	47	93.45	-0.0685315	0.658447	27.7781	27.8458	27.4452	27.235	27.5854	27.6646	27.6125	27.7158
Q78IK2	ATP synthase membrane subunit DAPIT, mitochondrial	Atp5md	6382	5	44.83	-0.0974619	0.661493	23.784	24.4019	24.6869	24.6254	24.8045	24.3546	24.2867	24.4423
Q9DB15	39S ribosomal protein L12, mitochondrial	Mrpl12	21708	2	12.94	-0.0600975	0.66422	18.7525	18.9547	19.1163	18.7101	18.8495	18.7817	19.0248	19.1179
Q9D0M3	Cytochrome c1, heme protein, mitochondrial	Cyc1	35328	33	59.08	-0.0554509	0.66674	26.988	27.0977	27.0916	26.8549	27.2399	27.1347	27.0641	26.8151
Q9CQ62	2,4-dienoyl-CoA reductase, mitochondrial	Decr1	36214	22	64.78	-0.0465691	0.678622	25.7583	25.9158	25.8067	25.6349	25.6764	25.8523	25.9179	25.8554
Q8R2Y8	Peptidyl-tRNA hydrolase 2, mitochondrial	Ptrh2	19527	4	37.57	0.0630001	0.67988	18.7322	18.1507	18.3253	18.5451	18.2285	18.5485	18.3813	18.3431
A0A494BBH5	Spectrin beta, non-erythrocytic 2 (Fragment)	Sptbn2	20225	2	12	0.0633668	0.680452	19.9387	20.2195	20.0555	20.0045	19.8643	19.7891	20.3766	19.9346
P61027	Ras-related protein Rab-10	Rab10	22541	7	35.5	0.0588573	0.687636	19.3739	19.025	19.0673	19.2732	19.254	19.118	19.2995	18.8324
P62071	Ras-related protein R-Ras2	Rras2	23400	4	17.16	-0.0787683	0.688209	18.7885	18.4401	19.325	19.1272	19.1668	18.9453	18.926	18.9578
Q9CXV1	Succinate dehydrogenase [ubiquinone] cytochrome b small subunit, mitochondrial	Sdhd	17014	6	27.67	0.0437911	0.688386	22.891	22.8547	23.03	23.0669	22.9706	23.0041	22.9138	22.7789
Q9CQB5	CDGSH iron-sulfur domain-containing protein 2	Cisd2	15242	2	20	-0.0681146	0.693337	17.7224	17.8766	18.0512	18.1886	18.3631	18.1435	17.8166	17.7878
Q8R0F8	Acylpyruvase FAHD1, mitochondrial	Fahd1	25172	3	26.87	-0.0768668	0.693683	19.0715	18.7918	18.7832	18.5095	18.819	19.2866	18.4806	18.8771
Q06185	ATP synthase subunit e, mitochondrial	Atp5me	8236	8	70.42	-0.056545	0.695696	25.4071	25.4322	25.6955	25.3806	25.8366	25.5561	25.3874	25.3615
P45952	Medium-chain specific acyl-CoA dehydrogenase, mitochondrial	Acadm	46481	29	49.88	-0.0496927	0.703137	26.471	26.6187	26.2617	26.217	26.2843	26.4459	26.4837	26.5533
D3YZ05	Translation initiation factor eIF-2B subunit alpha (Fragment)	Eif2b1	14898	1	4.51	0.0609987	0.703897	23.0579	22.7261	23.0275	22.6626	22.9732	22.9838	22.4858	22.7873
Q8BSY0	Aspartyl/asparaginyl beta-hydroxylase	Asph	83042	4	8.5	-0.0931525	0.704539	17.9095	17.43	16.8542	17.7843	17.7349	17.8004	17.2578	17.5575
P26043	Radixin	Rdx	68543	9	18.87	-0.137789	0.705027	15.7887	17.4473	17.12	17.3064	17.4068	16.9258	16.7133	17.1675
A2AMM0	Caveolae-associated protein 4	Cavin4	41008	4	14.36	-0.0476236	0.709904	19.6404	19.6797	19.3872	19.3115	19.6336	19.6166	19.5598	19.3992
O35943	Frataxin, mitochondrial	Fxn	22924	1	5.8	0.0648666	0.714034	17.2595	17.0945	17.6251	16.8139	17.1295	17.0105	17.265	17.1285
P62897	Cytochrome c, somatic	Cycs	11605	12	55.24	-0.0496773	0.71568	25.5497	25.5623	25.9748	25.764	25.9294	25.6626	25.7986	25.6588
Q3TJE3	Uncharacterized protein	Hk1	102279	32	35.08	0.0522128	0.722455	22.8225	22.8819	22.6625	23.2114	22.7939	22.6764	22.8909	23.0082
P61021	Ras-related protein Rab-5B	Rab5b	23707	3	16.28	-0.0654397	0.725411	16.2175	16.3644	16.5489	15.6782	16.217	16.3528	16.2375	16.2634
Q8BK99	Dynamin-type G domain-containing protein	Opa1	64378	21	43.21	-0.0626533	0.72738	17.3928	17.451	17.4332	16.7479	17.3431	17.4856	17.2314	17.2153
Q61466	SWI/SNF-related matrix-associated actin-dependent regulator of chromatin subfamily D member 1	Smarcd1	58245	1	1.55	0.0637551	0.727685	23.6437	23.9174	23.5606	23.1019	23.625	23.312	23.6082	23.4234
Q8K2B3	Succinate dehydrogenase [ubiquinone] flavoprotein subunit, mitochondrial	Sdha	72585	44	67.77	-0.051141	0.738403	27.9358	27.9478	27.6574	27.6537	28.0007	27.8336	28.0428	27.5223
Q9Z1P6	NADH dehydrogenase [ubiquinone] 1 alpha subcomplex subunit 7	Ndufa7	12576	4	37.17	-0.0492734	0.740792	23.4258	23.4485	23.7146	23.5177	23.9093	23.5582	23.5078	23.3284
P35293	Ras-related protein Rab-18	Rab18	23035	1	7.28	0.0398407	0.743402	17.075	17.0953	17.2491	17.3575	17.2086	17.2708	17.1799	16.9582
Q99L04	Dehydrogenase/reductase SDR family member 1	Dhrs1	34005	2	7.03	-0.097187	0.758074	17.5556	17.7254	17.0576	17.9512	17.7543	16.8325	18.2251	17.8666
Q9DCC8	Mitochondrial import receptor subunit TOM20 homolog	Tomm20	16284	2	18.62	-0.0722488	0.760229	17.8986	18.1722	18.6496	18.581	18.2259	18.1044	18.3296	18.9305
Q99NC5	Beta-actin FE-3 (Fragment)	Actb	14983	11	67.16	0.0579412	0.761611	16.9527	17.6676	17.3177	17.1915	17.0078	17.3299	17.024	17.536
Q3UBU0	HATPase_c domain-containing protein	Hsp90b1	92476	11	19.08	-0.0416104	0.768304	21.1394	21.484	21.1522	20.9965	21.3487	21.3307	21.2322	21.027
Q8BGC4	Prostaglandin reductase-3	Zadh2	40529	4	15.92	0.0326299	0.772389	19.5602	19.7861	19.721	19.6322	19.6967	19.6479	19.4683	19.7561
P52825	Carnitine O-palmitoyltransferase 2, mitochondrial	Cpt2	73981	37	59.57	-0.0641388	0.780708	21.1795	20.4575	20.576	20.8455	20.7821	20.9887	20.3306	21.2136
Q9D3D9	ATP synthase subunit delta, mitochondrial	Atp5f1d	17600	5	47.02	0.0447254	0.783238	25.6204	25.6865	26.1951	25.5245	25.7097	25.5986	25.6998	25.8396
Q505D7	Optic atrophy 3 protein homolog	Opa3	20110	2	10.61	0.037341	0.783678	20.2358	20.3439	20.4182	20.3259	20.5857	20.2538	20.2982	20.0367
Q9D023	Mitochondrial pyruvate carrier 2	Mpc2	14286	14	59.84	0.0389154	0.784274	24.1857	24.0924	24.0658	24.5696	24.3207	24.0847	24.2305	24.1219
Q3UC72	Rab GDP dissociation inhibitor (Fragment)	Gdi2	57439	2	4.91	0.0665922	0.789528	17.7316	17.8943	17.9697	17.136	17.039	17.7986	17.746	17.8816
Q9QYG0	Protein NDRG2	Ndrg2	40789	12	48.25	0.0347528	0.790151	21.3213	21.3687	21.1674	21.4925	21.0914	21.5003	21.2449	21.3743
O70439	Syntaxin-7	Stx7	29821	2	9.58	0.104366	0.790794	16.8447	17.112	18.1256	18.0166	18.0697	16.6133	17.3147	17.6838
Q8R1V4	Transmembrane emp24 domain-containing protein 4	Tmed4	26022	2	7.49	0.110618	0.794445	16.7031	18.0928	18.0572	17.7635	18.1521	16.5089	17.7267	17.7863
P11438	Lysosome-associated membrane glycoprotein 1	Lamp1	43865	3	9.36	0.0493227	0.795219	18.5672	19.3287	19.1266	18.6991	18.9638	18.7292	19.0606	18.7707
P70170	ATP-binding cassette sub-family C member 9	Abcc9	174239	1	0.84	0.102323	0.80135	16.2379	14.8551	14.6302	15.4091	15.0348	16.025	14.6758	14.9874
P62880	Guanine nucleotide-binding protein G(I)/G(S)/G(T) subunit beta-2	Gnb2	37331	11	47.65	-0.0441338	0.802606	20.4308	19.9356	19.9658	20.4138	20.2621	20.2363	20.4875	19.9365
P63001	Ras-related C3 botulinum toxin substrate 1	Rac1	21450	1	5.21	0.0398565	0.802957	18.4911	18.4992	19.0387	18.6458	18.8668	18.527	18.6326	18.4889
P47740	Aldehyde dehydrogenase family 3 member A2	Aldh3a2	53971	1	3.1	0.0337603	0.805302	16.3387	16.1621	16.1151	16.2557	16.2542	15.8729	16.2219	16.3875
P70296	Phosphatidylethanolamine-binding protein 1	Pebp1	20830	1	6.95	0.0258917	0.811316	17.0672	16.8987	17.1317	17.0582	17.1024	17.0808	16.8799	16.9892
P49817	Caveolin-1	Cav1	20539	5	42.13	0.0576302	0.81187	20.6056	20.0395	20.6826	21.1317	20.3279	20.8256	20.7567	20.3187
A0A2R8VHF9	Myosin-11	Myh11	223357	6	3.77	-0.151619	0.81301	16.1619	14.4422	14.7267	16.8231	16.253	15.9543	16.2606	14.2924
Q91ZA3	Propionyl-CoA carboxylase alpha chain, mitochondrial	Pcca	79922	23	39.78	0.0484949	0.816113	22.7002	23.2412	22.9699	22.2163	22.7823	22.7003	22.7475	22.7035
Q9D6J6	NADH dehydrogenase [ubiquinone] flavoprotein 2, mitochondrial	Ndufv2	27285	16	72.58	-0.0322649	0.818474	24.9412	25.0089	25.2852	24.8501	24.8301	25.0262	25.2183	25.1399
P99028	Cytochrome b-c1 complex subunit 6, mitochondrial	Uqcrh	10435	5	57.3	0.0560709	0.819328	23.5257	23.1956	23.7497	23.5841	22.7427	23.7644	23.6755	23.6483
Q8CHS7	Dehydrogenase/reductase SDR family member 7C	Dhrs7c	34468	1	4.18	-0.0503547	0.820416	16.2542	16.3735	16.8574	16.7911	16.9257	16.9006	16.159	16.4923
Q6ZPJ3	(E3-independent) E2 ubiquitin-conjugating enzyme UBE2O	Ube2o	140834	1	0.7	-0.0383062	0.821711	16.6797	16.9319	16.7167	16.7205	16.5543	16.598	16.8034	17.2463
Q8BY93	Uncharacterized protein (Fragment)	Usp42	46413	1	1.77	0.0256199	0.823167	15.8276	15.6292	15.931	15.8428	15.6772	15.704	15.8879	15.8589
Q3TBW2	39S ribosomal protein L10, mitochondrial	Mrpl10	29396	4	23.28	-0.120921	0.824276	16.3933	16.0219	17.0041	17.2141	15.1162	17.0708	17.3971	17.533
Q9D1B9	39S ribosomal protein L28, mitochondrial	Mrpl28	30170	2	8.17	-0.0769338	0.83126	18.2155	18.1851	17.051	18.0501	17.38	18.5002	17.4931	18.4363
A0A0R4J094	Fumarylacetoacetate hydrolase domain-containing 2A	Fahd2a	34676	5	24.92	-0.0317895	0.832616	19.681	19.8933	19.6688	19.4111	19.6176	19.4857	19.7175	19.9605
Q62425	Cytochrome c oxidase subunit NDUFA4	Ndufa4	9327	10	78.05	0.0414341	0.833977	26.5836	26.4384	26.7025	26.6376	26.8813	25.978	26.7069	26.6302
P14094	Sodium/potassium-transporting ATPase subunit beta-1	Atp1b1	35195	10	41.12	-0.0248873	0.838114	22.4235	22.6712	22.3536	22.5413	22.6865	22.565	22.4522	22.3854
P55258	Ras-related protein Rab-8A	Rab8a	23668	5	24.15	0.0970738	0.841785	16.7382	15.0094	16.5499	16.7715	16.4706	16.7839	15.1196	16.3066
Q7TSQ8	Pyruvate dehydrogenase phosphatase regulatory subunit, mitochondrial	Pdpr	99230	3	4.21	0.0964056	0.843932	17.5036	18.9705	16.5145	16.8126	17.366	17.2479	17.1098	17.6918
P04925	Major prion protein	Prnp	27977	1	4.72	0.0287502	0.850991	15.6785	15.7107	15.9575	15.7636	16.1197	15.5629	15.5704	15.7423
Q8BUY5	Complex I assembly factor TIMMDC1, mitochondrial	Timmdc1	31791	3	17.54	0.0526156	0.85181	18.0517	16.9485	17.3824	17.8912	16.9649	17.6748	17.69	17.7337
Q03265	ATP synthase subunit alpha, mitochondrial	Atp5f1a	59753	62	72.15	0.06706	0.854646	26.7179	26.7001	26.7966	25.6129	26.6442	25.501	26.557	26.8569
Q62465	Synaptic vesicle membrane protein VAT-1 homolog	Vat1	43097	3	11.58	0.117228	0.857365	17.7596	17.9185	17.7191	15.3265	18.0256	17.4029	16.014	16.8123
Q921S7	39S ribosomal protein L37, mitochondrial	Mrpl37	48341	4	14.66	0.0758585	0.86288	20.4702	20.6441	19.9782	20.5568	18.9188	20.8021	21.0022	20.6227
Q9EQI8	39S ribosomal protein L46, mitochondrial	Mrpl46	32132	4	13.07	-0.0241015	0.869718	19.0425	19.3106	19.3062	19.2378	19.385	19.2837	18.8987	19.4261
Q6NS60	F-box only protein 41	Fbxo41	94331	1	1.15	0.0326478	0.874582	17.1253	17.764	16.8831	17.1168	16.9765	17.2517	17.462	17.0683
Q9CQQ7	ATP synthase F(0) complex subunit B1, mitochondrial	Atp5pb	28949	33	57.81	-0.0174987	0.877537	27.8738	27.9551	28.1581	27.936	28.1199	27.9469	28.046	27.8802
Q7TSC1	Protein PRRC2A	Prrc2a	229203	1	0.51	0.0218126	0.877987	15.6669	16.1703	15.967	15.6783	15.9424	15.8223	15.8825	15.7482
Q60649	Caseinolytic peptidase B protein homolog	Clpb	76004	1	1.62	-0.0207416	0.87903	16.9171	16.9516	16.9289	16.9876	16.7254	17.254	16.8276	17.0612
Q9EP69	Phosphatidylinositide phosphatase SAC1	Sacm1l	66944	2	5.96	-0.0257115	0.880031	17.7742	17.677	17.443	17.2846	17.601	17.7222	17.7565	17.2019
Q00623	Apolipoprotein A-I	Apoa1	30616	4	20.08	-0.0267654	0.881983	20.042	19.9665	20.5158	19.7987	20.3298	20.0649	20.1738	19.8615
Q9JLR9	HIG1 domain family member 1A, mitochondrial	Higd1a	10425	2	42.11	0.0396981	0.884183	20.798	21.2276	21.3787	21.3117	21.4736	20.389	21.5875	21.1072
O09111	NADH dehydrogenase [ubiquinone] 1 beta subcomplex subunit 11, mitochondrial	Ndufb11	17444	13	54.97	0.0168389	0.885596	24.4076	24.3611	24.6796	24.4898	24.5865	24.4058	24.5214	24.357
P23242	Gap junction alpha-1 protein	Gja1	43004	10	36.39	0.0278226	0.886147	20.5819	20.7581	20.5185	20.9391	21.0836	20.6046	20.7676	20.2306
Q149B8	PGC-1 and ERR-induced regulator in muscle protein 1	Perm1	85157	11	18.34	0.0244111	0.886525	20.4927	20.6957	20.482	19.9913	20.6028	20.3741	20.211	20.3762
C0HKE1	Histone H2A type 1-B	H2ac4	14135	3	26.92	-0.0421177	0.890916	20.5498	20.2472	21.5234	20.4684	20.2057	20.8316	20.7877	21.1324
O09161	Calsequestrin-2	Casq2	48176	20	42.41	0.0169124	0.893713	25.0682	24.8545	24.7405	24.8973	25.0476	24.9631	24.7135	24.7686
Q8CC88	von Willebrand factor A domain-containing protein 8	Vwa8	213421	33	22.41	0.0141945	0.89688	26.6877	26.9057	26.7348	26.6481	26.8546	26.63	26.7268	26.7081
Q8C129	Leucyl-cystinyl aminopeptidase	Lnpep	117304	3	4.59	-0.0718451	0.899295	16.446	18.5636	18.088	17.1238	18.6797	17.9819	16.6121	17.2351
P62874	Guanine nucleotide-binding protein G(I)/G(S)/G(T) subunit beta-1	Gnb1	37377	13	40.88	-0.0221063	0.900315	19.9636	19.7652	19.5269	19.5697	19.9447	19.8548	19.8175	19.2968
Q9D6J5	NADH dehydrogenase [ubiquinone] 1 beta subcomplex subunit 8, mitochondrial	Ndufb8	21876	19	61.29	-0.0132722	0.909811	24.5011	24.4179	24.6797	24.3927	24.5803	24.5973	24.5287	24.3382
P09055	Integrin beta-1	Itgb1	88231	7	11.53	-0.0431603	0.9108	19.3041	20.5976	19.6971	19.4723	19.422	19.552	19.4753	20.7945
Q9WUR9	Adenylate kinase 4, mitochondrial	Ak4	25062	3	16.59	0.0216233	0.911062	18.8213	18.953	19.131	18.2662	18.5952	18.7552	18.9484	18.7863
P27773	Protein disulfide-isomerase A3	Pdia3	56678	14	30.5	0.0121926	0.913938	21.3446	21.2815	21.1514	21.0378	21.2311	21.0824	21.179	21.2741
Q60605	Myosin light polypeptide 6	Myl6	16930	2	19.21	-0.0263126	0.915142	16.9359	17.7653	18.0816	17.8092	17.5925	17.5138	17.6106	17.9805
P28654	Decorin	Dcn	39809	5	16.38	-0.0135176	0.920009	20.0672	20.0696	19.8424	19.8491	20.1173	19.7888	20.1613	19.815
Q9CXZ1	NADH dehydrogenase [ubiquinone] iron-sulfur protein 4, mitochondrial	Ndufs4	19785	12	50.86	-0.0122003	0.92691	24.4205	24.4149	24.8315	24.6209	24.6079	24.4519	24.5477	24.7291
Q8R2K3	Single-stranded DNA binding protein 1	Ssbp1	17157	5	32.43	0.0168486	0.927061	19.2736	19.0692	19.1473	19.0762	18.6149	19.1315	19.3097	19.4428
Q99JB2	Stomatin-like protein 2, mitochondrial	Stoml2	38385	2	9.07	-0.0138677	0.928196	17.167	16.8774	16.9401	16.9249	16.7564	16.8115	17.0714	17.3255
Q9CQD1	Ras-related protein Rab-5A	Rab5a	23599	4	24.19	-0.0161476	0.932344	18.6045	18.2768	18.8328	18.1128	18.356	18.4273	18.7962	18.312
Q7TPR4	Alpha-actinin-1	Actn1	103068	7	9.75	-0.022229	0.93528	17.9094	17.9465	17.4196	17.9187	17.0258	18.0274	17.9513	18.2787
Q3U3J1	2-oxoisovalerate dehydrogenase subunit alpha	Bckdha	50773	16	38.12	0.017471	0.937103	21.9029	22.1226	21.6294	21.0534	21.7512	21.7349	21.5505	21.6019
Q63918	Caveolae-associated protein 2	Cavin2	46764	4	9.33	-0.0130344	0.938464	19.3943	19.1539	19.3618	18.9483	18.8754	19.5095	19.2687	19.2569
O35459	Delta(3,5)-Delta(2,4)-dienoyl-CoA isomerase, mitochondrial	Ech1	36118	29	66.67	-0.0086333	0.93903	25.2476	25.3902	25.2336	25.0748	25.2474	25.3182	25.1106	25.3047
Q9WV55	Vesicle-associated membrane protein-associated protein A	Vapa	27855	2	11.24	0.0167338	0.941767	14.2991	15.054	14.6553	14.933	14.1923	14.8662	14.8112	15.0048
Q9CR84	ATP synthase F(0) complex subunit C1, mitochondrial	Atp5mc1	14200	1	22.79	0.0777229	0.943083	16.8164	18.7079	18.6484	19.1172	18.1446	20.1714	15.0185	19.6445
Q3TD78	NIPSNAP domain-containing protein	Nipsnap2	32871	23	65.48	0.00779251	0.944299	25.7928	25.7123	25.7685	25.5072	25.6092	25.803	25.6431	25.6943
Q9CQ00	Distal membrane-arm assembly complex protein 1	Dmac1	11344	1	12.61	0.0132458	0.949399	16.7523	16.851	16.3516	17.1888	16.9926	16.9878	16.6882	16.4222
O88653	Ragulator complex protein LAMTOR3	Lamtor3	13553	1	8.87	-0.0148954	0.954795	15.8794	15.2935	15.6617	16.4841	15.4398	15.9405	16.1226	15.8755
P03899	NADH-ubiquinone oxidoreductase chain 3	Mtnd3	13219	1	13.04	0.00671546	0.955305	21.2388	21.1075	21.3082	21.3686	21.462	21.1355	21.1644	21.2344
Q8BGY7	Protein FAM210A	Fam210a	31600	8	26.74	0.0108716	0.959241	20.7543	20.625	20.6386	20.7067	20.8386	20.0333	21.0685	20.7408
B1AVK5	Collagen, type IV, alpha 6	Col4a6	164034	1	0.95	0.0183611	0.960154	18.5371	18.9297	18.1549	17.4935	18.6289	18.1686	17.5007	18.7436
Q9CQL5	39S ribosomal protein L18, mitochondrial	Mrpl18	20677	2	10.56	0.00819434	0.961238	16.8712	17.4775	17.5735	17.103	17.2201	17.3355	17.2498	17.1871
Q9CQZ5	NADH dehydrogenase [ubiquinone] 1 alpha subcomplex subunit 6	Ndufa6	15283	9	52.67	0.00657472	0.96522	24.8812	24.8277	25.3507	25.1898	25.2188	24.9116	25.0993	24.9935
Q91WS0	CDGSH iron-sulfur domain-containing protein 1	Cisd1	12097	6	38.89	-0.00418041	0.975006	22.9091	22.9411	23.4031	23.1683	23.1438	23.0938	23.0945	23.1061
Q9D6S7	Ribosome-recycling factor, mitochondrial	Mrrf	29051	3	10.69	-0.00529126	0.978722	18.341	18.1536	18.6048	18.6114	17.9153	18.5409	18.6588	18.617
B2RXT3	Ogdhl protein	Ogdhl	114561	38	46.14	0.00387796	0.981048	23.1791	23.356	22.7354	23.0318	22.87	23.054	23.054	23.3087
P41216	Long-chain-fatty-acid--CoA ligase 1	Acsl1	77951	51	63.38	-0.00220556	0.983387	27.1284	27.2419	26.9321	27.098	27.1358	27.0638	27.1176	27.0921
Q7M6Y3	Phosphatidylinositol-binding clathrin assembly protein	Picalm	71543	2	4.09	0.00253211	0.983407	17.7745	17.7926	17.6207	17.7344	17.632	17.9592	17.5571	17.764
P51881	ADP/ATP translocase 2	Slc25a5	32931	33	67.11	0.00272709	0.984163	25.477	25.5546	25.5411	25.7964	25.4385	25.6124	25.8619	25.4454
P42125	Enoyl-CoA delta isomerase 1, mitochondrial	Eci1	32250	14	51.56	-0.00174808	0.987279	25.3367	25.3331	25.3167	25.1156	25.3215	25.1298	25.2984	25.3593
O54724	Caveolae-associated protein 1	Cavin1	43954	14	40.31	-0.00137002	0.989033	22.2508	22.1993	22.3391	22.2437	22.1542	22.2316	22.3248	22.3278
P23927	Alpha-crystallin B chain	Cryab	20069	4	30.29	-0.00194094	0.990726	20.0873	20.0877	20.3824	20.6385	20.3941	20.371	20.0118	20.4267
P21956	Lactadherin	Mfge8	51241	2	5.4	-0.0013096	0.993245	16.209	15.9523	15.7645	16.2939	16.0401	15.8725	16.2792	16.0332
B9EIW1	Hrc protein	Hrc	83329	10	22.96	-0.00110402	0.998013	20.2204	20.5486	20.0491	19.7158	21.1171	20.784	19.2917	19.3455
Q04857	Collagen alpha-1(VI) chain	Col6a1	108489	5	6.54	-7.6056e-05	0.999571	20.182	20.5055	20.3347	20.2524	20.1333	20.2085	20.3128	20.6202
