# Supplementary material for: Structural and functional characterization of the cardiac mitochondria-associated reticular membranes in the ob/ob mouse model
Source: J Mol Cell Cardiol Plus. 2025 May 10;12:100453. doi: 10.1016/j.jmccpl.2025.100453 (PMC12148419; doi:10.1016/j.jmccpl.2025.100453)
Supplement: Supplemental Table 4 — Panther enrichment test (Bonferroni). [file mmc3.xlsx]

## Sheet: Feuil1
Group	Body_Weight	E_A	IVRT	FS	LV_mass	PWD_thickness	PW_SR	AW_SR	Insulin_stimulated_P_AKT	Glycemia_fasted	MAM_Mito	Histamine_Peak_Amplitude	Resting_mito_Ca	Fibrosis	TG	ATP_content	MitoSOX	Shortening	Capacitance
SD	28.6645	1.7493	17.5	52	92.117	0.78	22	20.32	3.31071	128	0.997462	3.8705	5.62	0.080542	0.010487	1	29.6167	7.6	165.4
HFHSD	43.5965	1.35388	20.555	55.5	103.727	0.89	20.5	18	1.24	141.5	0.512532	1.482	5.309	1.33236	0.017413	0.4525	39.7333	5.85	204.5
WT	25.0676	1.32	14.58	48.2518	83.3659	0.815	22	22.5	3.51869	123	1.07153	2.986	5.3735	1.29	0.011531	0.89	27.8	6.5	162.4
ob/ob	42.0324	1.25	16.34	54.386	85.6457	0.87	21	19	1.10507	147.5	1.35789	3.0465	5.5115	1.125	0.0192173	1.065	24.5667	5.8	161.2
